# Supplementary material for: Face and edge directed self-assembly of Pd12 tetrahedral nano-cages and their self-sorting
Source: Chem Sci. 2016 May 20;7(9):5893–9. doi: 10.1039/c6sc02012g (PMC6024303; doi:10.1039/c6sc02012g)
Supplement: Supplementary file 2 [file SC-007-C6SC02012G-s002.cif]

# Electronic Supplementary Material (ESI) for Chemical Science.
# This journal is © The Royal Society of Chemistry 2016

####################################################################### 
# 
# This file contains crystal structure data downloaded from the 
# Cambridge Structural Database (CSD) hosted by the Cambridge 
# Crystallographic Data Centre (CCDC).
# 
# Full information about CCDC data access policies and citation 
# guidelines are available at http://www.ccdc.cam.ac.uk/access/V1 
# 
# Audit and citation data items may have been added by the CCDC. 
# Please retain this information to preserve the provenance of 
# this file and to allow appropriate attribution of the data. 
# 
#######################################################################

data_T2
_database_code_depnum_ccdc_archive 'CCDC 1471434'
_audit_update_record             
;
2016-03-31 deposited with the CCDC.
2016-05-20 downloaded from the CCDC.
;

_audit_creation_method           SHELXL-2013
_chemical_name_systematic        T2
_chemical_name_common            ?
_chemical_melting_point          ?
_chemical_formula_moiety         ?
_chemical_formula_sum            'C120 H204 N84 O47.50 Pd12'
_chemical_formula_weight         4860.46

loop_
_atom_type_symbol
_atom_type_description
_atom_type_scat_dispersion_real
_atom_type_scat_dispersion_imag
_atom_type_scat_source
C C 0.0033 0.0016 'International Tables Vol C Tables 4.2.6.8 and 6.1.1.4'
H H 0.0000 0.0000 'International Tables Vol C Tables 4.2.6.8 and 6.1.1.4'
N N 0.0061 0.0033 'International Tables Vol C Tables 4.2.6.8 and 6.1.1.4'
O O 0.0106 0.0060 'International Tables Vol C Tables 4.2.6.8 and 6.1.1.4'
Pd Pd -0.9988 1.0072 'International Tables Vol C Tables 4.2.6.8 and 6.1.1.4'

_space_group_crystal_system      orthorhombic
_space_group_IT_number           23
_space_group_name_H-M_alt        'I 2 2 2'
_space_group_name_Hall           'I 2 2'

_shelx_space_group_comment       
;
The symmetry employed for this shelxl refinement is uniquely defined
by the following loop, which should always be used as a source of
symmetry information in preference to the above space-group names.
They are only intended as comments.
;

loop_
_space_group_symop_operation_xyz
'x, y, z'
'x, -y, -z'
'-x, y, -z'
'-x, -y, z'
'x+1/2, y+1/2, z+1/2'
'x+1/2, -y+1/2, -z+1/2'
'-x+1/2, y+1/2, -z+1/2'
'-x+1/2, -y+1/2, z+1/2'

_cell_length_a                   19.9984(8)
_cell_length_b                   22.3102(9)
_cell_length_c                   22.5607(9)
_cell_angle_alpha                90
_cell_angle_beta                 90
_cell_angle_gamma                90
_cell_volume                     10065.9(7)
_cell_formula_units_Z            2
_cell_measurement_temperature    110(2)
_cell_measurement_reflns_used    9920
_cell_measurement_theta_min      2.92
_cell_measurement_theta_max      27.44

_exptl_crystal_description       Block
_exptl_crystal_colour            Colourless
_exptl_crystal_density_meas      ?
_exptl_crystal_density_method    ?
_exptl_crystal_density_diffrn    1.604
_exptl_crystal_F_000             4888
_exptl_transmission_factor_min   ?
_exptl_transmission_factor_max   ?
_exptl_crystal_size_max          0.3
_exptl_crystal_size_mid          0.2
_exptl_crystal_size_min          0.2
_exptl_absorpt_coefficient_mu    1.133
_shelx_estimated_absorpt_T_min   ?
_shelx_estimated_absorpt_T_max   ?
_exptl_absorpt_correction_type   ?
_exptl_absorpt_correction_T_min  ?
_exptl_absorpt_correction_T_max  ?
_exptl_absorpt_process_details   ?

_exptl_special_details           
;
 ?
;

_diffrn_ambient_temperature      110(2)
_diffrn_radiation_wavelength     0.71073
_diffrn_radiation_type           MoK\a
_diffrn_source                   ?
_diffrn_measurement_device_type  'Bruker APEX-II CCD'
_diffrn_measurement_method       '\f and \w scans'
_diffrn_detector_area_resol_mean ?
_diffrn_reflns_number            153768
_diffrn_reflns_av_unetI/netI     0.0272
_diffrn_reflns_av_R_equivalents  0.0524
_diffrn_reflns_limit_h_min       -25
_diffrn_reflns_limit_h_max       25
_diffrn_reflns_limit_k_min       -29
_diffrn_reflns_limit_k_max       28
_diffrn_reflns_limit_l_min       -29
_diffrn_reflns_limit_l_max       29
_diffrn_reflns_theta_min         2.894
_diffrn_reflns_theta_max         27.570
_diffrn_reflns_theta_full        25.242
_diffrn_measured_fraction_theta_max 0.996
_diffrn_measured_fraction_theta_full 0.997
_diffrn_reflns_Laue_measured_fraction_max 0.996
_diffrn_reflns_Laue_measured_fraction_full 0.997
_diffrn_reflns_point_group_measured_fraction_max 0.997
_diffrn_reflns_point_group_measured_fraction_full 0.998
_reflns_number_total             11643
_reflns_number_gt                10973
_reflns_threshold_expression     'I > 2\s(I)'
_reflns_Friedel_coverage         0.854
_reflns_Friedel_fraction_max     0.998
_reflns_Friedel_fraction_full    0.999

_reflns_special_details          
;
 Reflections were merged by SHELXL according to the crystal
 class for the calculation of statistics and refinement.
 
 _reflns_Friedel_fraction is defined as the number of unique
 Friedel pairs measured divided by the number that would be
 possible theoretically, ignoring centric projections and
 systematic absences.
;

_computing_data_collection       'Bruker APEX2'
_computing_cell_refinement       'Bruker SAINT'
_computing_data_reduction        'Bruker SAINT'
_computing_structure_solution    'SHELXS-97 (Sheldrick 2008)'
_computing_structure_refinement  'SHELXL-2013 (Sheldrick, 2013)'
_computing_molecular_graphics    'Bruker SHELXTL'
_computing_publication_material  'Bruker SHELXTL'

_refine_special_details          
;
 Refined as a 2-component inversion twin.
;
_refine_ls_structure_factor_coef Fsqd
_refine_ls_matrix_type           full
_refine_ls_weighting_scheme      calc
_refine_ls_weighting_details     
'w=1/[\s^2^(Fo^2^)+(0.0635P)^2^+68.8065P] where P=(Fo^2^+2Fc^2^)/3'
_atom_sites_solution_primary     ?
_atom_sites_solution_secondary   ?
_atom_sites_solution_hydrogens   geom
_refine_ls_hydrogen_treatment    constr
_refine_ls_extinction_method     none
_refine_ls_extinction_coef       .
_refine_ls_abs_structure_details 
;
 Refined as an inversion twin.
;
_refine_ls_abs_structure_Flack   0.50(4)
_chemical_absolute_configuration Syn
_refine_ls_number_reflns         11643
_refine_ls_number_parameters     506
_refine_ls_number_restraints     0
_refine_ls_R_factor_all          0.0470
_refine_ls_R_factor_gt           0.0433
_refine_ls_wR_factor_ref         0.1144
_refine_ls_wR_factor_gt          0.1124
_refine_ls_goodness_of_fit_ref   1.066
_refine_ls_restrained_S_all      1.066
_refine_ls_shift/su_max          0.000
_refine_ls_shift/su_mean         0.000

loop_
_atom_site_label
_atom_site_type_symbol
_atom_site_fract_x
_atom_site_fract_y
_atom_site_fract_z
_atom_site_U_iso_or_equiv
_atom_site_adp_type
_atom_site_occupancy
_atom_site_site_symmetry_order
_atom_site_calc_flag
_atom_site_refinement_flags_posn
_atom_site_refinement_flags_adp
_atom_site_refinement_flags_occupancy
_atom_site_disorder_assembly
_atom_site_disorder_group
C1 C 0.8098(3) 0.1216(3) 0.4964(3) 0.0163(14) Uani 1 1 d . . . . .
C2 C 0.8480(3) 0.1146(3) 0.5513(3) 0.0167(14) Uani 1 1 d . . . . .
C3 C 0.8336(4) 0.0653(3) 0.5885(3) 0.0146(13) Uani 1 1 d . . . . .
H3 H 0.7971 0.0410 0.5800 0.018 Uiso 1 1 calc R U . . .
C4 C 0.9945(4) 0.1725(3) 0.3802(3) 0.0158(13) Uani 1 1 d . . . . .
C5 C 1.0572(4) 0.1383(3) 0.3867(3) 0.0165(13) Uani 1 1 d . . . . .
C6 C 1.0975(3) 0.1511(3) 0.4352(3) 0.0171(13) Uani 1 1 d . . . . .
H6 H 1.0880 0.1841 0.4589 0.020 Uiso 1 1 calc R U . . .
C7 C 0.8647(3) 0.0029(3) 0.3296(3) 0.0144(13) Uani 1 1 d . . . . .
C8 C 0.8727(3) -0.0528(3) 0.3629(3) 0.0150(13) Uani 1 1 d . . . . .
C9 C 0.9287(3) -0.0897(3) 0.3498(3) 0.0164(13) Uani 1 1 d . . . . .
H9 H 0.9556 -0.0816 0.3172 0.020 Uiso 1 1 calc R U . . .
N43 N 0.8626(4) 0.3436(3) 0.4401(4) 0.0298(16) Uani 1 1 d . . . . .
N42 N 0.7588(4) 0.2910(3) 0.5039(4) 0.0299(16) Uani 1 1 d . . . . .
N45 N 0.9260(4) 0.1216(3) 0.1616(3) 0.0287(15) Uiso 1 1 d . . . . .
N44 N 0.9967(4) 0.2179(3) 0.2100(3) 0.0274(15) Uani 1 1 d . . . . .
N40 N 0.6713(4) -0.0028(3) 0.2896(3) 0.0274(14) Uani 1 1 d . . . . .
N41 N 0.6192(3) 0.0691(3) 0.3808(3) 0.0230(14) Uani 1 1 d . . . . .
C16 C 0.6984(5) -0.0640(4) 0.2874(5) 0.041(2) Uani 1 1 d . . . . .
H16A H 0.7449 -0.0625 0.2770 0.061 Uiso 1 1 calc R U . . .
H16B H 0.6745 -0.0869 0.2583 0.061 Uiso 1 1 calc R U . . .
H16C H 0.6935 -0.0826 0.3256 0.061 Uiso 1 1 calc R U . . .
C17 C 0.6814(5) 0.0261(5) 0.2313(4) 0.040(2) Uani 1 1 d . . . . .
H17A H 0.6638 0.0661 0.2324 0.059 Uiso 1 1 calc R U . . .
H17B H 0.6587 0.0034 0.2013 0.059 Uiso 1 1 calc R U . . .
H17C H 0.7283 0.0275 0.2225 0.059 Uiso 1 1 calc R U . . .
C18 C 0.8549(5) 0.1052(5) 0.1496(5) 0.044(2) Uani 1 1 d . . . . .
H18A H 0.8429 0.0709 0.1730 0.066 Uiso 1 1 calc R U . . .
H18B H 0.8496 0.0959 0.1083 0.066 Uiso 1 1 calc R U . . .
H18C H 0.8263 0.1383 0.1597 0.066 Uiso 1 1 calc R U . . .
C19 C 0.9675(5) 0.0672(4) 0.1484(4) 0.036(2) Uani 1 1 d . . . . .
H19A H 0.9547 0.0352 0.1745 0.054 Uiso 1 1 calc R U . . .
H19B H 1.0139 0.0765 0.1543 0.054 Uiso 1 1 calc R U . . .
H19C H 0.9604 0.0551 0.1081 0.054 Uiso 1 1 calc R U . . .
C20 C 0.6007(4) 0.0366(4) 0.4370(4) 0.034(2) Uani 1 1 d . . . . .
H20A H 0.6067 -0.0058 0.4315 0.052 Uiso 1 1 calc R U . . .
H20B H 0.5548 0.0446 0.4466 0.052 Uiso 1 1 calc R U . . .
H20C H 0.6288 0.0501 0.4688 0.052 Uiso 1 1 calc R U . . .
C21 C 0.6093(4) 0.1346(4) 0.3910(5) 0.035(2) Uani 1 1 d . . . . .
H21A H 0.6369 0.1474 0.4235 0.052 Uiso 1 1 calc R U . . .
H21B H 0.5632 0.1422 0.4002 0.052 Uiso 1 1 calc R U . . .
H21C H 0.6216 0.1563 0.3559 0.052 Uiso 1 1 calc R U . . .
C22 C 0.5756(4) 0.0514(5) 0.3303(5) 0.038(2) Uani 1 1 d . . . . .
H22A H 0.5297 0.0477 0.3437 0.046 Uiso 1 1 calc R U . . .
H22B H 0.5772 0.0819 0.2998 0.046 Uiso 1 1 calc R U . . .
C23 C 0.7515(5) 0.2587(5) 0.5623(4) 0.038(2) Uani 1 1 d . . . . .
H23A H 0.7928 0.2611 0.5839 0.057 Uiso 1 1 calc R U . . .
H23B H 0.7406 0.2175 0.5552 0.057 Uiso 1 1 calc R U . . .
H23C H 0.7164 0.2771 0.5850 0.057 Uiso 1 1 calc R U . . .
C24 C 0.7776(7) 0.3550(5) 0.5156(6) 0.062(4) Uani 1 1 d . . . . .
H24A H 0.7380 0.3775 0.5263 0.075 Uiso 1 1 calc R U . . .
H24B H 0.8086 0.3567 0.5486 0.075 Uiso 1 1 calc R U . . .
C25 C 0.9268(5) 0.3538(5) 0.4699(6) 0.052(3) Uani 1 1 d . . . . .
H25A H 0.9225 0.3444 0.5112 0.077 Uiso 1 1 calc R U . . .
H25B H 0.9395 0.3951 0.4655 0.077 Uiso 1 1 calc R U . . .
H25C H 0.9604 0.3286 0.4524 0.077 Uiso 1 1 calc R U . . .
C26 C 0.9648(6) 0.2765(4) 0.2204(6) 0.045(3) Uani 1 1 d . . . . .
H26A H 0.9618 0.2839 0.2622 0.068 Uiso 1 1 calc R U . . .
H26B H 0.9207 0.2765 0.2035 0.068 Uiso 1 1 calc R U . . .
H26C H 0.9911 0.3075 0.2021 0.068 Uiso 1 1 calc R U . . .
C27 C 1.0660(5) 0.2202(5) 0.2350(5) 0.042(2) Uani 1 1 d . . . . .
H27A H 1.0879 0.1825 0.2284 0.063 Uiso 1 1 calc R U . . .
H27B H 1.0638 0.2281 0.2768 0.063 Uiso 1 1 calc R U . . .
H27C H 1.0908 0.2516 0.2159 0.063 Uiso 1 1 calc R U . . .
C28 C 1.0031(6) 0.2023(5) 0.1451(5) 0.047(3) Uani 1 1 d . . . . .
H28A H 1.0121 0.2383 0.1223 0.056 Uiso 1 1 calc R U . . .
H28B H 1.0402 0.1748 0.1394 0.056 Uiso 1 1 calc R U . . .
C29 C 0.9414(6) 0.1748(5) 0.1246(4) 0.045(3) Uani 1 1 d . . . . .
H29A H 0.9461 0.1627 0.0835 0.054 Uiso 1 1 calc R U . . .
H29B H 0.9050 0.2034 0.1272 0.054 Uiso 1 1 calc R U . . .
C30 C 0.5986(4) -0.0065(5) 0.3058(5) 0.035(2) Uani 1 1 d . . . . .
H30A H 0.5725 -0.0164 0.2709 0.041 Uiso 1 1 calc R U . . .
H30B H 0.5920 -0.0379 0.3349 0.041 Uiso 1 1 calc R U . . .
C31 C 0.8073(6) 0.3808(4) 0.4656(6) 0.053(3) Uani 1 1 d . . . . .
H31A H 0.8249 0.4198 0.4763 0.063 Uiso 1 1 calc R U . . .
H31B H 0.7733 0.3868 0.4355 0.063 Uiso 1 1 calc R U . . .
C32 C 0.8702(8) 0.3580(5) 0.3775(6) 0.062(4) Uani 1 1 d . . . . .
H32A H 0.8285 0.3516 0.3575 0.094 Uiso 1 1 calc R U . . .
H32B H 0.9039 0.3328 0.3604 0.094 Uiso 1 1 calc R U . . .
H32C H 0.8832 0.3993 0.3735 0.094 Uiso 1 1 calc R U . . .
C33 C 0.6944(5) 0.2860(6) 0.4716(5) 0.046(3) Uani 1 1 d . . . . .
H33A H 0.6845 0.2444 0.4646 0.070 Uiso 1 1 calc R U . . .
H33B H 0.6976 0.3066 0.4344 0.070 Uiso 1 1 calc R U . . .
H33C H 0.6593 0.3035 0.4950 0.070 Uiso 1 1 calc R U . . .
C35 C 0.7400(7) 0.2250(6) 0.2806(6) 0.060(3) Uiso 1 1 d . . . . .
C36 C 0.7171(6) 0.3037(5) 0.1960(5) 0.042(2) Uiso 1 1 d . . . . .
C37 C 0.7617(5) 0.2570(5) 0.2239(5) 0.042(2) Uiso 1 1 d . . . . .
N13 N 0.8354(5) -0.0805(4) 0.1662(4) 0.0427(19) Uiso 1 1 d . . . . .
N15 N 0.6099(4) 0.1399(4) 0.5706(4) 0.0387(18) Uiso 1 1 d . . . . .
O30 O 1.0889(10) 0.2892(9) 0.3762(9) 0.146(6) Uiso 1 1 d . . . . .
O1 O 0.8624(6) -0.0780(5) 0.2145(5) 0.086(3) Uiso 1 1 d . . . . .
O2 O 0.8050(9) -0.0383(8) 0.1452(9) 0.147(6) Uiso 1 1 d . . . . .
O6 O 0.6063(6) 0.1889(5) 0.5457(5) 0.085(3) Uiso 1 1 d . . . . .
O7 O 0.6630(5) 0.1125(4) 0.5716(4) 0.061(2) Uiso 1 1 d . . . . .
O8 O 0.5587(4) 0.1181(4) 0.5926(4) 0.0529(19) Uiso 1 1 d . . . . .
O10 O 0.8133(4) 0.2408(4) 0.1996(4) 0.058(2) Uiso 1 1 d . . . . .
O12 O 0.5000 0.2506(7) 0.5000 0.068(3) Uiso 1 2 d S . P . .
O14 O 0.8105(12) -0.1316(11) 0.1548(12) 0.103(11) Uiso 0.56(4) 1 d . . . . .
O15 O 0.8578(9) -0.1104(8) 0.1254(7) 0.060(7) Uiso 0.54(3) 1 d . . . . .
N25 N 1.0870(10) 0.3328(9) 0.3537(9) 0.106(5) Uiso 1 1 d . . . . .
O21 O 1.1085(16) 0.3451(14) 0.2978(14) 0.233(12) Uiso 1 1 d . . . . .
O24 O 0.8966(14) 0.0606(12) -0.0133(13) 0.219(11) Uiso 1 1 d . . . . .
O25 O 1.0000 0.5000 0.5000 0.109(9) Uiso 1 4 d S . P . .
O35 O 1.039(2) 0.3590(18) 0.3341(18) 0.311(18) Uiso 1 1 d . . . . .
N1 N 0.9561(3) 0.1796(3) 0.3314(3) 0.0165(12) Uani 1 1 d . . . . .
N2 N 0.9019(3) 0.2120(3) 0.3483(3) 0.0193(12) Uani 1 1 d . . . . .
N3 N 0.9101(3) 0.2232(3) 0.4043(3) 0.0169(12) Uani 1 1 d . . . . .
N4 N 0.9657(3) 0.2001(3) 0.4260(3) 0.0191(12) Uani 1 1 d . . . . .
N5 N 0.8097(3) 0.0365(3) 0.3238(3) 0.0158(12) Uani 1 1 d . . . . .
N6 N 0.9173(3) 0.0297(3) 0.3025(3) 0.0183(12) Uani 1 1 d . . . . .
N7 N 0.8906(3) 0.0802(3) 0.2814(3) 0.0169(12) Uani 1 1 d . . . . .
N8 N 0.8267(3) 0.0858(3) 0.2930(3) 0.0190(12) Uani 1 1 d . . . . .
N9 N 0.7794(3) 0.0740(3) 0.4697(3) 0.0178(12) Uani 1 1 d . . . . .
N10 N 0.8020(3) 0.1705(3) 0.4623(3) 0.0173(12) Uani 1 1 d . . . . .
N11 N 0.7548(3) 0.0966(3) 0.4212(3) 0.0177(12) Uani 1 1 d . . . . .
N12 N 0.7665(3) 0.1532(3) 0.4146(3) 0.0179(12) Uani 1 1 d . . . . .
Pd1 Pd 0.94406(3) 0.14870(2) 0.24679(2) 0.01595(12) Uani 1 1 d . . . . .
Pd2 Pd 0.71416(3) 0.04751(2) 0.35529(2) 0.01571(12) Uani 1 1 d . . . . .
Pd3 Pd 0.83469(3) 0.25649(2) 0.45432(2) 0.01620(12) Uani 1 1 d . . . . .

loop_
_atom_site_aniso_label
_atom_site_aniso_U_11
_atom_site_aniso_U_22
_atom_site_aniso_U_33
_atom_site_aniso_U_23
_atom_site_aniso_U_13
_atom_site_aniso_U_12
C1 0.012(3) 0.015(3) 0.021(4) 0.000(3) 0.004(3) -0.001(3)
C2 0.011(3) 0.017(3) 0.022(3) 0.001(3) 0.002(3) 0.001(2)
C3 0.011(3) 0.015(3) 0.018(3) -0.001(2) 0.000(3) -0.002(3)
C4 0.015(3) 0.015(3) 0.017(3) 0.000(3) 0.001(3) -0.001(3)
C5 0.012(3) 0.018(3) 0.019(3) 0.003(3) 0.001(3) -0.002(3)
C6 0.013(3) 0.015(3) 0.023(3) -0.004(3) 0.001(3) 0.001(3)
C7 0.011(3) 0.019(3) 0.013(3) 0.001(3) -0.001(2) -0.004(3)
C8 0.013(3) 0.015(3) 0.017(3) 0.001(3) -0.002(2) 0.001(3)
C9 0.012(3) 0.023(3) 0.014(3) -0.002(3) 0.002(3) 0.000(3)
N43 0.030(4) 0.014(3) 0.045(4) 0.002(3) 0.009(3) -0.001(3)
N42 0.026(4) 0.023(3) 0.041(4) -0.003(3) 0.020(3) 0.005(3)
N44 0.017(3) 0.033(4) 0.032(4) 0.014(3) 0.004(3) -0.006(3)
N40 0.021(3) 0.032(4) 0.029(3) -0.001(3) -0.008(3) -0.005(3)
N41 0.012(3) 0.024(3) 0.033(4) 0.009(3) 0.001(3) 0.002(2)
C16 0.035(5) 0.034(5) 0.054(6) -0.018(4) -0.010(4) -0.002(4)
C17 0.037(5) 0.060(6) 0.021(4) 0.001(4) -0.010(4) -0.003(4)
C18 0.029(5) 0.062(7) 0.042(5) -0.009(5) -0.018(4) 0.002(4)
C19 0.034(5) 0.041(5) 0.033(5) -0.010(4) 0.008(4) 0.005(4)
C20 0.019(4) 0.042(5) 0.041(5) 0.012(4) 0.013(4) 0.000(4)
C21 0.019(4) 0.027(4) 0.058(6) 0.011(4) 0.004(4) 0.008(3)
C22 0.017(4) 0.048(5) 0.049(6) 0.001(5) -0.005(4) -0.004(4)
C23 0.034(5) 0.052(6) 0.028(4) -0.006(4) 0.015(4) 0.001(4)
C24 0.069(8) 0.031(5) 0.087(9) -0.019(6) 0.051(7) -0.002(6)
C25 0.037(5) 0.031(5) 0.086(9) -0.013(5) -0.003(5) -0.015(4)
C26 0.041(6) 0.029(5) 0.066(7) 0.017(5) 0.004(5) -0.005(4)
C27 0.027(5) 0.048(6) 0.051(6) 0.010(5) 0.003(4) -0.013(4)
C28 0.055(6) 0.055(6) 0.031(5) 0.021(5) 0.009(5) -0.015(5)
C29 0.062(7) 0.049(6) 0.024(4) 0.010(4) 0.000(5) -0.008(5)
C30 0.013(4) 0.045(5) 0.045(5) -0.011(4) -0.009(4) -0.005(4)
C31 0.054(6) 0.013(4) 0.091(9) -0.004(5) 0.020(6) 0.007(4)
C32 0.094(10) 0.033(6) 0.061(7) 0.027(5) 0.013(7) -0.002(6)
C33 0.030(5) 0.062(7) 0.047(6) 0.007(5) 0.009(4) 0.021(5)
N1 0.013(3) 0.018(3) 0.018(3) 0.002(2) 0.002(2) 0.001(2)
N2 0.017(3) 0.019(3) 0.023(3) 0.002(3) 0.001(3) 0.004(2)
N3 0.016(3) 0.020(3) 0.014(3) 0.002(2) 0.002(2) 0.004(2)
N4 0.020(3) 0.017(3) 0.021(3) 0.001(2) -0.002(2) 0.002(2)
N5 0.014(3) 0.016(3) 0.017(3) 0.003(2) -0.001(2) -0.001(2)
N6 0.018(3) 0.020(3) 0.017(3) 0.005(2) 0.001(2) 0.002(2)
N7 0.014(3) 0.019(3) 0.018(3) 0.005(2) 0.001(2) -0.001(2)
N8 0.012(3) 0.023(3) 0.022(3) 0.008(2) 0.000(2) 0.000(2)
N9 0.012(3) 0.021(3) 0.020(3) 0.003(2) -0.002(2) -0.002(2)
N10 0.016(3) 0.016(3) 0.020(3) 0.004(2) -0.001(2) 0.002(2)
N11 0.014(3) 0.017(3) 0.023(3) 0.002(2) -0.004(2) 0.002(2)
N12 0.011(3) 0.019(3) 0.023(3) 0.003(3) -0.002(2) 0.000(2)
Pd1 0.0136(2) 0.0197(2) 0.0146(2) 0.0049(2) 0.0007(2) 0.00016(19)
Pd2 0.0092(2) 0.0184(2) 0.0195(3) 0.0035(2) -0.0025(2) 0.00050(19)
Pd3 0.0160(2) 0.0132(2) 0.0194(3) 0.00187(19) 0.0019(2) 0.00320(19)

_geom_special_details            
;
 All esds (except the esd in the dihedral angle between two l.s. planes)
 are estimated using the full covariance matrix.  The cell esds are taken
 into account individually in the estimation of esds in distances, angles
 and torsion angles; correlations between esds in cell parameters are only
 used when they are defined by crystal symmetry.  An approximate (isotropic)
 treatment of cell esds is used for estimating esds involving l.s. planes.
;

loop_
_geom_bond_atom_site_label_1
_geom_bond_atom_site_label_2
_geom_bond_distance
_geom_bond_site_symmetry_2
_geom_bond_publ_flag
C1 N10 1.343(9) . ?
C1 N9 1.362(9) . ?
C1 C2 1.465(10) . ?
C2 C6 1.394(10) 3_756 ?
C2 C3 1.412(9) . ?
C3 C8 1.375(10) 2_556 ?
C4 N4 1.335(10) . ?
C4 N1 1.351(9) . ?
C4 C5 1.475(10) . ?
C5 C6 1.389(10) . ?
C5 C9 1.395(10) 4_755 ?
C6 C2 1.394(10) 3_756 ?
C7 N5 1.337(9) . ?
C7 N6 1.355(9) . ?
C7 C8 1.461(10) . ?
C8 C3 1.375(10) 2_556 ?
C8 C9 1.421(9) . ?
C9 C5 1.395(10) 4_755 ?
N43 C32 1.455(14) . ?
N43 C25 1.468(13) . ?
N43 C31 1.499(12) . ?
N43 Pd3 2.047(7) . ?
N42 C33 1.485(13) . ?
N42 C24 1.498(13) . ?
N42 C23 1.509(12) . ?
N42 Pd3 2.036(7) . ?
N45 C29 1.482(12) . ?
N45 C18 1.493(12) . ?
N45 C19 1.501(11) . ?
N45 Pd1 2.047(7) . ?
N44 C26 1.474(12) . ?
N44 C27 1.497(12) . ?
N44 C28 1.512(13) . ?
N44 Pd1 2.044(7) . ?
N40 C16 1.470(12) . ?
N40 C17 1.479(11) . ?
N40 C30 1.500(11) . ?
N40 Pd2 2.047(7) . ?
N41 C22 1.488(11) . ?
N41 C21 1.492(11) . ?
N41 C20 1.507(11) . ?
N41 Pd2 2.042(6) . ?
C22 C30 1.478(14) . ?
C24 C31 1.398(16) . ?
C28 C29 1.455(16) . ?
C35 C37 1.528(17) . ?
C36 C37 1.508(15) . ?
C37 O10 1.224(13) . ?
N13 O2 1.216(19) . ?
N13 O1 1.218(14) . ?
N13 O15 1.222(18) . ?
N13 O14 1.27(2) . ?
N15 O7 1.226(12) . ?
N15 O6 1.231(14) . ?
N15 O8 1.237(12) . ?
O30 N25 1.10(2) . ?
O14 O15 1.25(3) . ?
N25 O35 1.20(4) . ?
N25 O21 1.36(3) . ?
O21 O35 1.64(4) . ?
N1 N2 1.359(8) . ?
N1 Pd1 2.043(6) . ?
N2 N3 1.299(9) . ?
N3 N4 1.320(9) . ?
N3 Pd3 2.024(6) . ?
N5 N8 1.344(8) . ?
N5 Pd2 2.054(6) . ?
N6 N7 1.334(8) . ?
N7 N8 1.310(9) . ?
N7 Pd1 2.022(6) . ?
N9 N11 1.301(9) . ?
N10 N12 1.346(9) . ?
N10 Pd3 2.035(6) . ?
N11 N12 1.292(9) . ?
N11 Pd2 2.019(6) . ?

loop_
_geom_angle_atom_site_label_1
_geom_angle_atom_site_label_2
_geom_angle_atom_site_label_3
_geom_angle
_geom_angle_site_symmetry_1
_geom_angle_site_symmetry_3
_geom_angle_publ_flag
N10 C1 N9 109.2(6) . . ?
N10 C1 C2 129.1(6) . . ?
N9 C1 C2 121.5(6) . . ?
C6 C2 C3 119.0(7) 3_756 . ?
C6 C2 C1 122.0(6) 3_756 . ?
C3 C2 C1 118.6(6) . . ?
C8 C3 C2 121.1(6) 2_556 . ?
N4 C4 N1 109.4(6) . . ?
N4 C4 C5 121.9(7) . . ?
N1 C4 C5 128.7(6) . . ?
C6 C5 C9 120.8(7) . 4_755 ?
C6 C5 C4 117.7(6) . . ?
C9 C5 C4 120.9(6) 4_755 . ?
C5 C6 C2 120.3(7) . 3_756 ?
N5 C7 N6 110.2(6) . . ?
N5 C7 C8 128.1(6) . . ?
N6 C7 C8 121.5(6) . . ?
C3 C8 C9 119.7(6) 2_556 . ?
C3 C8 C7 121.4(6) 2_556 . ?
C9 C8 C7 118.2(6) . . ?
C5 C9 C8 119.1(6) 4_755 . ?
C32 N43 C25 108.6(9) . . ?
C32 N43 C31 109.1(9) . . ?
C25 N43 C31 112.5(9) . . ?
C32 N43 Pd3 113.0(7) . . ?
C25 N43 Pd3 108.3(6) . . ?
C31 N43 Pd3 105.4(5) . . ?
C33 N42 C24 112.1(9) . . ?
C33 N42 C23 107.9(7) . . ?
C24 N42 C23 109.0(9) . . ?
C33 N42 Pd3 110.4(6) . . ?
C24 N42 Pd3 105.7(6) . . ?
C23 N42 Pd3 111.8(5) . . ?
C29 N45 C18 107.0(8) . . ?
C29 N45 C19 114.9(8) . . ?
C18 N45 C19 107.0(7) . . ?
C29 N45 Pd1 104.9(6) . . ?
C18 N45 Pd1 114.3(6) . . ?
C19 N45 Pd1 109.1(6) . . ?
C26 N44 C27 108.1(8) . . ?
C26 N44 C28 113.2(8) . . ?
C27 N44 C28 107.1(8) . . ?
C26 N44 Pd1 112.5(5) . . ?
C27 N44 Pd1 110.5(5) . . ?
C28 N44 Pd1 105.3(6) . . ?
C16 N40 C17 108.9(8) . . ?
C16 N40 C30 108.4(7) . . ?
C17 N40 C30 111.9(7) . . ?
C16 N40 Pd2 112.3(5) . . ?
C17 N40 Pd2 110.3(5) . . ?
C30 N40 Pd2 105.1(5) . . ?
C22 N41 C21 107.5(7) . . ?
C22 N41 C20 111.8(7) . . ?
C21 N41 C20 108.0(7) . . ?
C22 N41 Pd2 105.5(5) . . ?
C21 N41 Pd2 113.4(5) . . ?
C20 N41 Pd2 110.6(5) . . ?
C30 C22 N41 109.6(7) . . ?
C31 C24 N42 110.9(9) . . ?
C29 C28 N44 109.5(8) . . ?
C28 C29 N45 109.6(8) . . ?
C22 C30 N40 110.2(7) . . ?
C24 C31 N43 113.2(9) . . ?
O10 C37 C36 121.0(10) . . ?
O10 C37 C35 118.4(11) . . ?
C36 C37 C35 120.4(10) . . ?
O2 N13 O1 122.3(13) . . ?
O2 N13 O15 108.2(14) . . ?
O1 N13 O15 122.4(13) . . ?
O2 N13 O14 114.8(16) . . ?
O1 N13 O14 113.3(15) . . ?
O15 N13 O14 60.1(13) . . ?
O7 N15 O6 120.2(10) . . ?
O7 N15 O8 120.8(9) . . ?
O6 N15 O8 119.0(10) . . ?
O15 O14 N13 58.1(14) . . ?
N13 O15 O14 61.9(14) . . ?
O30 N25 O35 129(3) . . ?
O30 N25 O21 127(3) . . ?
O35 N25 O21 79(3) . . ?
N25 O21 O35 46.1(18) . . ?
N25 O35 O21 55(2) . . ?
C4 N1 N2 106.7(6) . . ?
C4 N1 Pd1 142.1(5) . . ?
N2 N1 Pd1 110.3(4) . . ?
N3 N2 N1 105.9(6) . . ?
N2 N3 N4 113.1(6) . . ?
N2 N3 Pd3 121.3(5) . . ?
N4 N3 Pd3 124.3(5) . . ?
N3 N4 C4 104.9(6) . . ?
C7 N5 N8 107.6(6) . . ?
C7 N5 Pd2 142.9(5) . . ?
N8 N5 Pd2 108.4(4) . . ?
N7 N6 C7 102.9(6) . . ?
N8 N7 N6 113.5(6) . . ?
N8 N7 Pd1 121.4(5) . . ?
N6 N7 Pd1 124.4(5) . . ?
N7 N8 N5 105.7(6) . . ?
N11 N9 C1 103.7(6) . . ?
C1 N10 N12 106.6(6) . . ?
C1 N10 Pd3 141.3(5) . . ?
N12 N10 Pd3 111.6(4) . . ?
N12 N11 N9 114.0(6) . . ?
N12 N11 Pd2 121.2(5) . . ?
N9 N11 Pd2 124.1(5) . . ?
N11 N12 N10 106.5(6) . . ?
N7 Pd1 N1 87.5(2) . . ?
N7 Pd1 N44 178.6(3) . . ?
N1 Pd1 N44 93.6(3) . . ?
N7 Pd1 N45 92.6(3) . . ?
N1 Pd1 N45 175.9(3) . . ?
N44 Pd1 N45 86.2(3) . . ?
N11 Pd2 N41 92.2(3) . . ?
N11 Pd2 N40 178.8(3) . . ?
N41 Pd2 N40 86.8(3) . . ?
N11 Pd2 N5 86.8(2) . . ?
N41 Pd2 N5 172.4(2) . . ?
N40 Pd2 N5 94.3(3) . . ?
N3 Pd3 N10 86.7(2) . . ?
N3 Pd3 N42 179.2(3) . . ?
N10 Pd3 N42 94.0(3) . . ?
N3 Pd3 N43 93.3(3) . . ?
N10 Pd3 N43 175.2(3) . . ?
N42 Pd3 N43 86.0(3) . . ?

_refine_diff_density_max         3.082
_refine_diff_density_min         -0.750
_refine_diff_density_rms         0.141

_shelxl_version_number           2013-4

_shelx_res_file                  
;
TITL PKV224_0ma in I222
CELL  0.71073  19.9984  22.3102  22.5607   90.000   90.000   90.000
ZERR     2.00   0.0008   0.0009   0.0009    0.000    0.000    0.000
LATT  -2
SYMM    X, - Y, - Z
SYMM  - X,   Y, - Z
SYMM  - X, - Y,   Z
SFAC  C    H    N    O    PD
UNIT  240  408  168  95   24
MERG   2
TWIN
FMAP   2
PLAN   20
ACTA
BOND
L.S.  4
WGHT    0.063500   68.806503
BASF   0.49798
FVAR       0.38477
C1    1    0.809775    0.121553    0.496375    11.00000    0.01245    0.01533 =
         0.02122   -0.00004    0.00411   -0.00081
C2    1    0.848014    0.114552    0.551326    11.00000    0.01097    0.01721 =
         0.02177    0.00056    0.00194    0.00118
C3    1    0.833616    0.065322    0.588508    11.00000    0.01073    0.01483 =
         0.01823   -0.00103   -0.00043   -0.00171
AFIX  43
H3    2    0.797117    0.040969    0.579992    11.00000   -1.20000
AFIX   0
C4    1    0.994520    0.172483    0.380161    11.00000    0.01535    0.01473 =
         0.01746   -0.00045    0.00149   -0.00096
C5    1    1.057229    0.138299    0.386689    11.00000    0.01196    0.01815 =
         0.01946    0.00347    0.00062   -0.00162
C6    1    1.097487    0.151059    0.435231    11.00000    0.01298    0.01549 =
         0.02275   -0.00368    0.00121    0.00134
AFIX  43
H6    2    1.088042    0.184128    0.458890    11.00000   -1.20000
AFIX   0
C7    1    0.864692    0.002896    0.329567    11.00000    0.01107    0.01948 =
         0.01254    0.00058   -0.00056   -0.00434
C8    1    0.872668   -0.052796    0.362897    11.00000    0.01331    0.01492 =
         0.01690    0.00059   -0.00215    0.00058
C9    1    0.928671   -0.089695    0.349839    11.00000    0.01209    0.02277 =
         0.01434   -0.00245    0.00223    0.00046
AFIX  43
H9    2    0.955557   -0.081560    0.317180    11.00000   -1.20000
AFIX   0
N43   3    0.862579    0.343568    0.440077    11.00000    0.02957    0.01443 =
         0.04528    0.00223    0.00921   -0.00067
N42   3    0.758850    0.291039    0.503910    11.00000    0.02557    0.02296 =
         0.04125   -0.00331    0.01977    0.00526
N45   3    0.925962    0.121642    0.161611    11.00000    0.02872
N44   3    0.996714    0.217883    0.210043    11.00000    0.01743    0.03319 =
         0.03155    0.01360    0.00375   -0.00613
N40   3    0.671251   -0.002819    0.289643    11.00000    0.02097    0.03234 =
         0.02883   -0.00122   -0.00813   -0.00462
N41   3    0.619209    0.069092    0.380805    11.00000    0.01238    0.02385 =
         0.03276    0.00868    0.00072    0.00200
C16   1    0.698396   -0.064030    0.287434    11.00000    0.03452    0.03358 =
         0.05428   -0.01769   -0.01043   -0.00158
AFIX  33
H16A  2    0.744898   -0.062518    0.276980    11.00000   -1.50000
H16B  2    0.674471   -0.086924    0.258308    11.00000   -1.50000
H16C  2    0.693542   -0.082610    0.325572    11.00000   -1.50000
AFIX   0
C17   1    0.681417    0.026071    0.231344    11.00000    0.03734    0.05990 =
         0.02127    0.00130   -0.01022   -0.00276
AFIX  33
H17A  2    0.663800    0.066085    0.232375    11.00000   -1.50000
H17B  2    0.658702    0.003402    0.201299    11.00000   -1.50000
H17C  2    0.728349    0.027483    0.222512    11.00000   -1.50000
AFIX   0
C18   1    0.854858    0.105194    0.149566    11.00000    0.02854    0.06242 =
         0.04153   -0.00876   -0.01799    0.00215
AFIX  33
H18A  2    0.842886    0.070888    0.172958    11.00000   -1.50000
H18B  2    0.849637    0.095865    0.108285    11.00000   -1.50000
H18C  2    0.826346    0.138255    0.159714    11.00000   -1.50000
AFIX   0
C19   1    0.967464    0.067203    0.148430    11.00000    0.03406    0.04138 =
         0.03258   -0.01014    0.00811    0.00532
AFIX  33
H19A  2    0.954698    0.035199    0.174526    11.00000   -1.50000
H19B  2    1.013879    0.076469    0.154255    11.00000   -1.50000
H19C  2    0.960362    0.055119    0.108079    11.00000   -1.50000
AFIX   0
C20   1    0.600680    0.036569    0.437019    11.00000    0.01923    0.04239 =
         0.04142    0.01208    0.01300   -0.00006
AFIX  33
H20A  2    0.606688   -0.005754    0.431487    11.00000   -1.50000
H20B  2    0.554772    0.044641    0.446554    11.00000   -1.50000
H20C  2    0.628779    0.050108    0.468815    11.00000   -1.50000
AFIX   0
C21   1    0.609343    0.134588    0.391030    11.00000    0.01925    0.02735 =
         0.05839    0.01058    0.00379    0.00772
AFIX  33
H21A  2    0.636880    0.147386    0.423506    11.00000   -1.50000
H21B  2    0.563248    0.142190    0.400227    11.00000   -1.50000
H21C  2    0.621555    0.156319    0.355935    11.00000   -1.50000
AFIX   0
C22   1    0.575612    0.051363    0.330319    11.00000    0.01741    0.04780 =
         0.04920    0.00129   -0.00474   -0.00351
AFIX  23
H22A  2    0.529717    0.047697    0.343749    11.00000   -1.20000
H22B  2    0.577218    0.081919    0.299766    11.00000   -1.20000
AFIX   0
C23   1    0.751500    0.258750    0.562325    11.00000    0.03404    0.05219 =
         0.02761   -0.00558    0.01528    0.00138
AFIX  33
H23A  2    0.792761    0.261147    0.583942    11.00000   -1.50000
H23B  2    0.740636    0.217464    0.555176    11.00000   -1.50000
H23C  2    0.716427    0.277096    0.585017    11.00000   -1.50000
AFIX   0
C24   1    0.777636    0.354961    0.515581    11.00000    0.06897    0.03138 =
         0.08652   -0.01853    0.05123   -0.00199
AFIX  23
H24A  2    0.737981    0.377538    0.526282    11.00000   -1.20000
H24B  2    0.808589    0.356690    0.548639    11.00000   -1.20000
AFIX   0
C25   1    0.926814    0.353810    0.469891    11.00000    0.03744    0.03134 =
         0.08615   -0.01334   -0.00311   -0.01459
AFIX  33
H25A  2    0.922530    0.344438    0.511247    11.00000   -1.50000
H25B  2    0.939522    0.395063    0.465474    11.00000   -1.50000
H25C  2    0.960399    0.328627    0.452450    11.00000   -1.50000
AFIX   0
C26   1    0.964798    0.276537    0.220362    11.00000    0.04086    0.02857 =
         0.06558    0.01744    0.00422   -0.00548
AFIX  33
H26A  2    0.961819    0.283867    0.262208    11.00000   -1.50000
H26B  2    0.920731    0.276467    0.203486    11.00000   -1.50000
H26C  2    0.991064    0.307465    0.202110    11.00000   -1.50000
AFIX   0
C27   1    1.066021    0.220235    0.235016    11.00000    0.02650    0.04776 =
         0.05098    0.01045    0.00343   -0.01277
AFIX  33
H27A  2    1.087931    0.182539    0.228399    11.00000   -1.50000
H27B  2    1.063809    0.228072    0.276810    11.00000   -1.50000
H27C  2    1.090767    0.251604    0.215852    11.00000   -1.50000
AFIX   0
C28   1    1.003124    0.202332    0.145081    11.00000    0.05538    0.05491 =
         0.03081    0.02118    0.00854   -0.01489
AFIX  23
H28A  2    1.012056    0.238348    0.122335    11.00000   -1.20000
H28B  2    1.040151    0.174846    0.139379    11.00000   -1.20000
AFIX   0
C29   1    0.941367    0.174754    0.124587    11.00000    0.06240    0.04892 =
         0.02400    0.00965   -0.00016   -0.00769
AFIX  23
H29A  2    0.946096    0.162729    0.083483    11.00000   -1.20000
H29B  2    0.905028    0.203433    0.127159    11.00000   -1.20000
AFIX   0
C30   1    0.598617   -0.006505    0.305809    11.00000    0.01318    0.04521 =
         0.04534   -0.01071   -0.00894   -0.00465
AFIX  23
H30A  2    0.572536   -0.016441    0.270915    11.00000   -1.20000
H30B  2    0.592028   -0.037941    0.334931    11.00000   -1.20000
AFIX   0
C31   1    0.807270    0.380811    0.465616    11.00000    0.05379    0.01258 =
         0.09149   -0.00390    0.01998    0.00718
AFIX  23
H31A  2    0.824928    0.419841    0.476288    11.00000   -1.20000
H31B  2    0.773290    0.386816    0.435515    11.00000   -1.20000
AFIX   0
C32   1    0.870181    0.358033    0.377546    11.00000    0.09380    0.03285 =
         0.06080    0.02661    0.01302   -0.00163
AFIX  33
H32A  2    0.828463    0.351607    0.357477    11.00000   -1.50000
H32B  2    0.903915    0.332785    0.360427    11.00000   -1.50000
H32C  2    0.883180    0.399251    0.373482    11.00000   -1.50000
AFIX   0
C33   1    0.694366    0.285953    0.471649    11.00000    0.03044    0.06167 =
         0.04738    0.00737    0.00873    0.02054
AFIX  33
H33A  2    0.684474    0.244448    0.464641    11.00000   -1.50000
H33B  2    0.697600    0.306628    0.434440    11.00000   -1.50000
H33C  2    0.659341    0.303497    0.495011    11.00000   -1.50000
AFIX   0
C35   1    0.740017    0.224965    0.280598    11.00000    0.06019
C36   1    0.717133    0.303696    0.195975    11.00000    0.04162
C37   1    0.761661    0.257032    0.223895    11.00000    0.04214
N13   3    0.835421   -0.080508    0.166185    11.00000    0.04268
N15   3    0.609891    0.139943    0.570572    11.00000    0.03869
O30   4    1.088894    0.289167    0.376152    11.00000    0.14552
O1    4    0.862417   -0.078019    0.214534    11.00000    0.08571
O2    4    0.805032   -0.038335    0.145187    11.00000    0.14655
O6    4    0.606300    0.188946    0.545697    11.00000    0.08522
O7    4    0.662964    0.112476    0.571622    11.00000    0.06114
O8    4    0.558738    0.118113    0.592614    11.00000    0.05294
O10   4    0.813343    0.240849    0.199593    11.00000    0.05826
O12   4    0.500000    0.250635    0.500000    10.50000    0.06792
O14   4    0.810520   -0.131573    0.154765     0.56253    0.10267
O15   4    0.857842   -0.110416    0.125396     0.54045    0.05951
N25   3    1.086994    0.332774    0.353748    11.00000    0.10559
O21   4    1.108494    0.345084    0.297807    11.00000    0.23281
O24   4    0.896573    0.060602   -0.013347    11.00000    0.21907
O25   4    1.000000    0.500000    0.500000    10.25000    0.10868
O35   4    1.039431    0.358985    0.334108    11.00000    0.31072
MOLE    1
N1    3    0.956137    0.179561    0.331392    11.00000    0.01314    0.01819 =
         0.01809    0.00183    0.00176    0.00144
N2    3    0.901863    0.211999    0.348265    11.00000    0.01653    0.01891 =
         0.02258    0.00216    0.00065    0.00372
N3    3    0.910068    0.223216    0.404280    11.00000    0.01600    0.02042 =
         0.01438    0.00172    0.00201    0.00350
N4    3    0.965684    0.200106    0.426014    11.00000    0.01992    0.01676 =
         0.02055    0.00068   -0.00193    0.00187
N5    3    0.809749    0.036536    0.323798    11.00000    0.01429    0.01575 =
         0.01723    0.00324   -0.00148   -0.00150
N6    3    0.917255    0.029690    0.302476    11.00000    0.01826    0.01964 =
         0.01688    0.00485    0.00098    0.00179
N7    3    0.890589    0.080174    0.281364    11.00000    0.01428    0.01887 =
         0.01751    0.00505    0.00092   -0.00132
N8    3    0.826686    0.085771    0.292963    11.00000    0.01228    0.02300 =
         0.02159    0.00765    0.00012    0.00009
N9    3    0.779396    0.073995    0.469731    11.00000    0.01217    0.02060 =
         0.02049    0.00258   -0.00177   -0.00205
N10   3    0.802036    0.170462    0.462345    11.00000    0.01581    0.01609 =
         0.02006    0.00375   -0.00123    0.00164
N11   3    0.754849    0.096619    0.421222    11.00000    0.01375    0.01676 =
         0.02261    0.00216   -0.00414    0.00189
N12   3    0.766511    0.153175    0.414638    11.00000    0.01127    0.01931 =
         0.02306    0.00252   -0.00152    0.00038
PD1   5    0.944062    0.148696    0.246793    11.00000    0.01357    0.01972 =
         0.01456    0.00494    0.00070    0.00016
PD2   5    0.714162    0.047513    0.355291    11.00000    0.00922    0.01841 =
         0.01950    0.00355   -0.00254    0.00050
PD3   5    0.834694    0.256491    0.454321    11.00000    0.01600    0.01324 =
         0.01937    0.00187    0.00190    0.00320
HKLF    4  1.0  1.00  0.00  0.00  0.00  1.00  0.00  0.00  0.00  1.00

REM  PKV224_0ma in I222
REM R1 =  0.0433 for   10973 Fo > 4sig(Fo)  and  0.0470 for all   11643 data
REM    506 parameters refined using      0 restraints

END

WGHT      0.0639     68.1960

REM Highest difference peak  3.082,  deepest hole -0.750,  1-sigma level  0.141
Q1    1   0.9571  0.0400  0.4585  11.00000  0.05    3.08
Q2    1   0.9636  0.1231 -0.0123  11.00000  0.05    2.08
Q3    1   0.8547  0.0415 -0.0208  11.00000  0.05    1.40
Q4    1   0.5268  0.2519  0.4918  11.00000  0.05    1.27
Q5    1   1.0654  0.3747  0.3805  11.00000  0.05    1.12
Q6    1   0.9165  0.0748 -0.0109  11.00000  0.05    0.99
Q7    1   0.6248  0.1695  0.5280  11.00000  0.05    0.91
Q8    1   1.1402  0.3559  0.3460  11.00000  0.05    0.90
Q9    1   1.1224  0.3736  0.3682  11.00000  0.05    0.82
Q10   1   0.5949  0.1998  0.5678  11.00000  0.05    0.80
Q11   1   1.0535  0.3648  0.2984  11.00000  0.05    0.78
Q12   1   0.8436 -0.0498  0.2081  11.00000  0.05    0.77
Q13   1   1.0209  0.3309  0.3503  11.00000  0.05    0.77
Q14   1   0.6535  0.1243  0.5472  11.00000  0.05    0.70
Q15   1   1.0858  0.3349  0.3389  11.00000  0.05    0.66
Q16   1   1.0574  0.3126  0.3784  11.00000  0.05    0.65
Q17   1   0.9758  0.4157  0.2852  11.00000  0.05    0.64
Q18   1   0.8203 -0.0226  0.1698  11.00000  0.05    0.61
Q19   1   0.5549  0.1043  0.5691  11.00000  0.05    0.60
Q20   1   0.9852  0.0063  0.5159  11.00000  0.05    0.60
;
_shelx_res_checksum              57505

_shelx_hkl_file                  
;
   0  -4   0     451      20                                                         109   82.76    0.03  1.0000
   0  -4   0     552      28                                                          67   82.76    0.03  1.0000
   0  -4   0     515      27                                                          81   82.76    0.03  1.0000
   0  -4   0     456      31                                                         107   82.76    0.03  1.0000
   0   4   0     434      20                                                         118   82.76   -0.03  1.0000
   0   4   0     428      29                                                         121   82.76   -0.03  1.0000
   0   4   0     404      33                                                         134   82.76   -0.03  1.0000
   0   4   0     426      33                                                         122   82.76   -0.03  1.0000
   0   4   0     473      27                                                          99   82.76   -0.03  1.0000
   0   4   0     491      19                                                          91   82.76   -0.03  1.0000
   0  -6   0    5005     113                                                        2599   51.63    0.02  1.0000
   0  -6   0    4964     122                                                        2569   51.63    0.02  1.0000
   0   6   0    5184     113                                                        2728   51.63   -0.02  1.0000
   0   6   0    5092      98                                                        2662   51.63   -0.02  1.0000
   0   6   0    5322     129                                                        2829   51.63   -0.02  1.0000
   0   6   0    5127      98                                                        2687   51.63   -0.02  1.0000
   0  -6   0    5324     127                                                        2830   51.63    0.02  1.0000
   0  -6   0    5115      98                                                        2678   51.63    0.02  1.0000
   0   6   0    5224     125                                                        2757   51.63   -0.02  1.0000
   0   8   0    3906     194                                                        5379   28.32   -0.02  1.0000
   0  -8   0    4022     177                                                        5515   28.32    0.02  1.0000
   0  -8   0    3942     176                                                        5421   28.32    0.02  1.0000
   0  -8   0    4019     222                                                        5511   28.32    0.02  1.0000
   0   8   0    4076     223                                                        5578   28.32   -0.02  1.0000
   0   8   0    3951     178                                                        5432   28.32   -0.02  1.0000
   0  -8   0    4133     227                                                        5645   28.32    0.02  1.0000
   0   8   0    4063     215                                                        5563   28.32   -0.02  1.0000
   0   8   0    4033     218                                                        5528   28.32   -0.02  1.0000
   0  -8   0    3936     194                                                        5414   28.32    0.02  1.0000
   0  -8   0    4029     214                                                        5523   28.32    0.02  1.0000
   0   8   0    3915     174                                                        5390   28.32   -0.02  1.0000
   0 -10   0  101737    2401                                                       98086   15.08    0.03  1.0000
   0 -10   0   99008    2449                                                       95407   15.08    0.03  1.0000
   0  10   0   99289    2681                                                       95683   15.08   -0.03  1.0000
   0  10   0   99242    2450                                                       95637   15.08   -0.03  1.0000
   0  10   0  102447    2397                                                       98783   15.08   -0.03  1.0000
   0  10   0   97992    2393                                                       94410   15.08   -0.03  1.0000
   0 -10   0  100393    2632                                                       96767   15.08    0.03  1.0000
   0 -10   0   99273    2399                                                       95667   15.08    0.03  1.0000
   0 -10   0  103686    2690                                                      100000   15.08    0.03  1.0000
   0  10   0   97610    2629                                                       94035   15.08   -0.03  1.0000
   0  10   0  100112    3066                                                       96491   15.08   -0.03  1.0000
   0 -12   0       9      37                                                         -17    7.66    0.03  1.0000
   0  12   0       6      58                                                          28    7.66   -0.03  1.0000
   0 -12   0       9      53                                                         -34    7.66    0.03  1.0000
   0  12   0       9      56                                                         -57    7.66   -0.03  1.0000
   0 -12   0       9      58                                                         -33    7.66    0.03  1.0000
   0  12   0      11      37                                                          39    7.66   -0.03  1.0000
   0  12   0       9      39                                                         -17    7.66   -0.03  1.0000
   0 -12   0       9      45                                                          -2    7.66    0.03  1.0000
   0  12   0       0      52                                                           5    7.66   -0.03  1.0000
   0 -12   0       9      66                                                         -15    7.66    0.03  1.0000
   0  14   0     323      96                                                         346    1.63   -0.02  1.0000
   0 -14   0     164      73                                                         180    1.63    0.02  1.0000
   0  14   0     344      69                                                         368    1.63   -0.02  1.0000
   0 -14   0     284      63                                                         305    1.63    0.02  1.0000
   0  14   0     110      78                                                         124    1.63   -0.02  1.0000
   0 -14   0     185      54                                                         202    1.63    0.02  1.0000
   0  14   0     239      81                                                         259    1.63   -0.02  1.0000
   0 -14   0     263     100                                                         284    1.63    0.02  1.0000
   0 -14   0     241      93                                                         261    1.63    0.02  1.0000
   0 -16   0       2     101                                                        -154   -3.95    0.01  1.0000
   0 -16   0       2      65                                                         -32   -3.95    0.01  1.0000
   0 -16   0      23      89                                                          11   -3.95    0.01  1.0000
   0 -16   0      17      56                                                           7   -3.95    0.01  1.0000
   0  16   0       2      89                                                         -27   -3.95   -0.01  1.0000
   0  16   0       2      84                                                        -121   -3.95   -0.01  1.0000
   0  16   0      86      60                                                          60   -3.95   -0.01  1.0000
   0 -16   0       2      88                                                         -96   -3.95    0.01  1.0000
   0  16   0      54      80                                                          34   -3.95   -0.01  1.0000
   0 -18   0     827     124                                                        1006   -7.73    0.00  1.0000
   0  18   0     988     189                                                        1183   -7.73    0.00  1.0000
   0 -18   0    1028     163                                                        1227   -7.73    0.00  1.0000
   0  18   0    1020     168                                                        1218   -7.73    0.00  1.0000
   0  18   0    1095     162                                                        1300   -7.73    0.00  1.0000
   0  18   0    1088     145                                                        1292   -7.73    0.00  1.0000
   0 -18   0    1188     152                                                        1401   -7.73    0.00  1.0000
   0 -18   0    1167     208                                                        1378   -7.73    0.00  1.0000
   0 -18   0    1278     205                                                        1498   -7.73    0.00  1.0000
   0 -20   0   18457     666                                                       17548   -8.85    0.00  1.0000
   0  20   0   18477     678                                                       17567   -8.85    0.00  1.0000
   0  20   0   18072     584                                                       17172   -8.85    0.00  1.0000
   0 -20   0   17110     738                                                       16235   -8.85    0.00  1.0000
   0  20   0   17903     519                                                       17008   -8.85    0.00  1.0000
   0 -22   0      90     146                                                         157   -7.97    0.00  1.0000
   0  22   0       9     128                                                        -151   -7.97    0.00  1.0000
   0  22   0       4     166                                                          25   -7.97    0.00  1.0000
   0 -22   0       9     113                                                         -30   -7.97    0.00  1.0000
   0 -22   0      39      91                                                          87   -7.97    0.00  1.0000
   0 -22   0       9     136                                                        -313   -7.97    0.00  1.0000
   0 -22   0       0     195                                                           8   -7.97    0.00  1.0000
   0  22   0       9      99                                                        -209   -7.97    0.00  1.0000
   0  24   0    1443     222                                                        1268   -6.22    0.01  1.0000
   0 -24   0    1122     300                                                         968   -6.22   -0.01  1.0000
   0 -24   0    1390     171                                                        1218   -6.22   -0.01  1.0000
   0 -24   0    1416     154                                                        1242   -6.22   -0.01  1.0000
   0 -24   0    1279     234                                                        1114   -6.22   -0.01  1.0000
   0 -24   0    1364     220                                                        1194   -6.22   -0.01  1.0000
   0  26   0     106     213                                                          75   -4.26    0.03  1.0000
   0 -26   0     153     235                                                         115   -4.26   -0.03  1.0000
   0 -26   0      88     293                                                          60   -4.26   -0.03  1.0000
   0 -26   0     434     124                                                         369   -4.26   -0.03  1.0000
   0 -26   0     277     219                                                         225   -4.26   -0.03  1.0000
   0 -28   0    1104     304                                                        1043   -2.42   -0.03  1.0000
   0 -28   0    1334     267                                                        1267   -2.42   -0.03  1.0000
   0  28   0    1401     270                                                        1333   -2.42    0.03  1.0000
   0 -28   0    1179     171                                                        1116   -2.42   -0.03  1.0000
   0  -5   1    1125      97                                                        3068   57.06    0.03  1.0000
   0   5   1    1260     135                                                        3289   57.06   -0.03  1.0000
   0   5  -1    1164      97                                                        3132   57.06   -0.03  1.0000
   0  -5  -1     949     106                                                        2773   57.06    0.03  1.0000
   0   5  -1    1044     133                                                        2933   57.06   -0.03  1.0000
   0  -5  -1    1180     127                                                        3158   57.06    0.03  1.0000
   0   5  -1    1139     128                                                        3090   57.06   -0.03  1.0000
   0   5   1    1259     134                                                        3286   57.06   -0.03  1.0000
   0   5  -1    1231     117                                                        3241   57.06   -0.03  1.0000
   0  -5   1    1254     133                                                        3278   57.06    0.03  1.0000
   0  -5   1    1182     115                                                        3162   57.06    0.03  1.0000
   0   5  -1    1241      97                                                        3258   57.06   -0.03  1.0000
   0   5   1    1217     121                                                        3218   57.06   -0.03  1.0000
   0   5   1    1231     112                                                        3241   57.06   -0.03  1.0000
   0  -5   1    1150     128                                                        3109   57.06    0.03  1.0000
   0  -5  -1    1164     111                                                        3132   57.06    0.03  1.0000
   0   5   1    1080     127                                                        2994   57.06   -0.03  1.0000
   0  -5  -1    1131     133                                                        3078   57.06    0.03  1.0000
   0  -5  -1    1106     118                                                        3036   57.06    0.03  1.0000
   0   5  -1    1227     131                                                        3234   57.06   -0.03  1.0000
   0  -7   1     995     123                                                        2131   38.17    0.02  1.0000
   0  -7   1    1099     120                                                        2281   38.17    0.02  1.0000
   0   7   1    1056     109                                                        2220   38.17   -0.03  1.0000
   0  -7   1    1044     105                                                        2202   38.17    0.02  1.0000
   0   7  -1    1119     120                                                        2311   38.17   -0.02  1.0000
   0  -7  -1    1142     125                                                        2344   38.17    0.03  1.0000
   0  -7  -1    1060     129                                                        2226   38.17    0.03  1.0000
   0   7  -1    1171     122                                                        2385   38.17   -0.02  1.0000
   0   7  -1    1121     120                                                        2314   38.17   -0.02  1.0000
   0  -7  -1    1141     117                                                        2342   38.17    0.03  1.0000
   0   7  -1    1132      86                                                        2329   38.17   -0.02  1.0000
   0   7   1    1162     123                                                        2372   38.17   -0.03  1.0000
   0  -7   1    1141      88                                                        2342   38.17    0.02  1.0000
   0   7   1    1133      99                                                        2330   38.17   -0.03  1.0000
   0  -7  -1    1104     111                                                        2289   38.17    0.03  1.0000
   0   7   1    1019     119                                                        2166   38.17   -0.03  1.0000
   0  -7   1    1054     118                                                        2216   38.17    0.02  1.0000
   0  -7   1    1041      88                                                        2198   38.17    0.02  1.0000
   0   7   1    1128      99                                                        2323   38.17   -0.03  1.0000
   0  -7  -1    1151     101                                                        2356   38.17    0.03  1.0000
   0  -7  -1    1052      98                                                        2214   38.17    0.03  1.0000
   0   7  -1    1149      86                                                        2354   38.17   -0.02  1.0000
   0   7   1    1193     121                                                        2416   38.17   -0.03  1.0000
   0  -9  -1   12635     426                                                       14822   24.39    0.03  1.0000
   0   9   1   13127     496                                                       15354   24.39   -0.03  1.0000
   0   9  -1   12908     537                                                       15117   24.39   -0.02  1.0000
   0  -9   1   12657     415                                                       14845   24.39    0.02  1.0000
   0  -9   1   13567     489                                                       15829   24.39    0.02  1.0000
   0  -9  -1   13126     555                                                       15353   24.39    0.03  1.0000
   0   9   1   13488     452                                                       15745   24.39   -0.03  1.0000
   0   9   1   12693     482                                                       14885   24.39   -0.03  1.0000
   0   9  -1   13101     492                                                       15326   24.39   -0.02  1.0000
   0   9   1   13151     536                                                       15380   24.39   -0.03  1.0000
   0  -9   1   13234     496                                                       15470   24.39    0.02  1.0000
   0   9  -1   13279     412                                                       15518   24.39   -0.02  1.0000
   0  -9   1   12839     415                                                       15042   24.39    0.02  1.0000
   0  -9  -1   12890     482                                                       15098   24.39    0.03  1.0000
   0   9  -1   12791     483                                                       14990   24.39   -0.02  1.0000
   0  -9  -1   13604     502                                                       15870   24.39    0.03  1.0000
   0  -9   1   12835     541                                                       15038   24.39    0.02  1.0000
   0  -9  -1   13755     431                                                       16033   24.39    0.03  1.0000
   0   9   1   13663     427                                                       15934   24.39   -0.03  1.0000
   0   9  -1   12900     444                                                       15108   24.39   -0.02  1.0000
   0   9  -1   13156     412                                                       15385   24.39   -0.02  1.0000
   0  -9  -1   12881     448                                                       15088   24.39    0.03  1.0000
   0   9   1   13351     427                                                       15597   24.39   -0.03  1.0000
   0  11  -1      31      65                                                         125   14.73   -0.03  1.0000
   0  11   1       1      63                                                          24   14.74   -0.04  1.0000
   0  11  -1       0      54                                                          27   14.73   -0.03  1.0000
   0  11  -1      14      56                                                          87   14.73   -0.03  1.0000
   0  11   1      18      44                                                          98   14.74   -0.04  1.0000
   0 -11   1     121      80                                                         277   14.73    0.03  1.0000
   0 -11   1      32      58                                                         -39   14.73    0.03  1.0000
   0  11   1      14      57                                                          89   14.74   -0.04  1.0000
   0 -11  -1     213      91                                                         409   14.74    0.04  1.0000
   0 -11   1       0      33                                                          34   14.73    0.03  1.0000
   0  11  -1       7      55                                                          70   14.73   -0.03  1.0000
   0 -11  -1       9      44                                                          74   14.74    0.04  1.0000
   0 -11   1      60      77                                                         180   14.73    0.03  1.0000
   0  11  -1      15      34                                                          91   14.73   -0.03  1.0000
   0 -11  -1     168     115                                                         346   14.74    0.04  1.0000
   0  11   1       6      38                                                          67   14.74   -0.04  1.0000
   0  11  -1       2      34                                                          19   14.73   -0.03  1.0000
   0 -11  -1       4      43                                                          57   14.74    0.04  1.0000
   0 -11   1      13      37                                                          85   14.73    0.03  1.0000
   0  11   1      14      60                                                          87   14.74   -0.04  1.0000
   0 -11  -1      32      75                                                        -168   14.74    0.04  1.0000
   0 -13  -1   10091     341                                                       10624    6.84    0.04  1.0000
   0 -13  -1   10178     338                                                       10713    6.84    0.04  1.0000
   0 -13  -1   10132     367                                                       10666    6.84    0.04  1.0000
   0  13   1   10179     418                                                       10714    6.84   -0.04  1.0000
   0 -13   1    9595     324                                                       10114    6.83    0.03  1.0000
   0  13  -1   10310     320                                                       10848    6.83   -0.03  1.0000
   0  13   1   10295     368                                                       10833    6.84   -0.04  1.0000
   0 -13  -1   10538     416                                                       11082    6.84    0.04  1.0000
   0  13  -1   10647     403                                                       11194    6.83   -0.03  1.0000
   0 -13   1   10214     367                                                       10750    6.83    0.03  1.0000
   0 -13   1   10368     412                                                       10908    6.83    0.03  1.0000
   0  13  -1   10324     363                                                       10863    6.83   -0.03  1.0000
   0  13   1   10323     335                                                       10862    6.84   -0.04  1.0000
   0 -13   1    9872     325                                                       10399    6.83    0.03  1.0000
   0  13   1   10205     399                                                       10741    6.84   -0.04  1.0000
   0 -13   1   10202     432                                                       10737    6.83    0.03  1.0000
   0  13   1   10148     335                                                       10682    6.84   -0.04  1.0000
   0 -13  -1   10279     457                                                       10817    6.84    0.04  1.0000
   0 -15   1    1028     107                                                        1028    0.02    0.02  1.0000
   0 -15  -1    1084     105                                                        1083    0.02    0.02  1.0000
   0  15  -1     992     146                                                         992    0.02   -0.02  1.0000
   0 -15   1    1105      95                                                        1104    0.02    0.02  1.0000
   0  15   1     810     121                                                         810    0.02   -0.02  1.0000
   0  15   1    1035     139                                                        1034    0.02   -0.02  1.0000
   0  15   1     900     119                                                         900    0.02   -0.02  1.0000
   0 -15  -1     835     136                                                         835    0.02    0.02  1.0000
   0 -15   1     887     142                                                         887    0.02    0.02  1.0000
   0 -15   1     894     139                                                         894    0.02    0.02  1.0000
   0 -15   1     993     122                                                         993    0.02    0.02  1.0000
   0  15  -1    1069     138                                                        1069    0.02   -0.02  1.0000
   0 -15  -1     889     102                                                         889    0.02    0.02  1.0000
   0 -15  -1     994     152                                                         993    0.02    0.02  1.0000
   0  15  -1     956     101                                                         956    0.02   -0.02  1.0000
   0 -15  -1    1176     140                                                        1175    0.02    0.02  1.0000
   0  15  -1    1120     133                                                        1119    0.02   -0.02  1.0000
   0  15   1     852     100                                                         852    0.02   -0.02  1.0000
   0  15   1     935     112                                                         934    0.02   -0.02  1.0000
   0 -17  -1     223      74                                                         172   -4.75    0.01  1.0000
   0 -17   1      66     111                                                          40   -4.75    0.01  1.0000
   0 -17  -1     182      85                                                         136   -4.75    0.01  1.0000
   0  17   1     130      94                                                          92   -4.75   -0.01  1.0000
   0 -17  -1     130     108                                                          92   -4.75    0.01  1.0000
   0  17   1     158     102                                                         116   -4.75   -0.01  1.0000
   0  17  -1     251      95                                                         197   -4.75   -0.01  1.0000
   0 -17   1     118     112                                                          82   -4.75    0.01  1.0000
   0 -17   1     106     103                                                          72   -4.75    0.01  1.0000
   0  17   1     156      98                                                         114   -4.75   -0.01  1.0000
   0  17   1     246      81                                                         192   -4.75   -0.01  1.0000
   0 -17  -1     331     103                                                         268   -4.75    0.01  1.0000
   0  17  -1      56      91                                                          32   -4.75   -0.01  1.0000
   0  17  -1      18      98                                                           6   -4.75   -0.01  1.0000
   0 -17   1     123      61                                                          86   -4.75    0.01  1.0000
   0 -17  -1     182     132                                                         136   -4.75    0.01  1.0000
   0 -19   1    4341     214                                                        4694   -6.85    0.00  1.0000
   0  19  -1    4231     291                                                        4579   -6.85    0.00  1.0000
   0  19   1    4345     258                                                        4698   -6.85    0.00  1.0000
   0  19  -1    4559     263                                                        4920   -6.85    0.00  1.0000
   0 -19  -1    4298     228                                                        4649   -6.85    0.00  1.0000
   0 -19   1    4403     335                                                        4758   -6.85    0.00  1.0000
   0  19   1    4298     292                                                        4649   -6.85    0.00  1.0000
   0  19   1    4079     285                                                        4421   -6.85    0.00  1.0000
   0 -19  -1    4454     246                                                        4811   -6.85    0.00  1.0000
   0 -19  -1    3774     346                                                        4103   -6.85    0.00  1.0000
   0  19   1    4004     230                                                        4343   -6.85    0.00  1.0000
   0 -19  -1    4188     309                                                        4535   -6.85    0.00  1.0000
   0 -19   1    4201     297                                                        4548   -6.85    0.00  1.0000
   0 -19   1    4016     273                                                        4356   -6.85    0.00  1.0000
   0  19  -1    4501     293                                                        4860   -6.85    0.00  1.0000
   0  19  -1    3950     207                                                        4287   -6.85    0.00  1.0000
   0 -19   1    4133     220                                                        4477   -6.85    0.00  1.0000
   0 -21   1      65      74                                                          29   -6.98    0.00  1.0000
   0  21   1       7     101                                                         -19   -6.98    0.00  1.0000
   0  21  -1     169     161                                                         107   -6.98    0.00  1.0000
   0 -21  -1       7     152                                                         -42   -6.98    0.00  1.0000
   0  21  -1       7     125                                                        -141   -6.98    0.00  1.0000
   0 -21  -1       7      82                                                         -52   -6.98    0.00  1.0000
   0 -21   1       7      88                                                         -48   -6.98    0.00  1.0000
   0 -21  -1       7     195                                                         -18   -6.98    0.00  1.0000
   0  21  -1       7      84                                                         -19   -6.98    0.00  1.0000
   0 -21   1     171     147                                                         108   -6.98    0.00  1.0000
   0 -21  -1     161     146                                                         100   -6.98    0.00  1.0000
   0 -21   1      92     180                                                          48   -6.98    0.00  1.0000
   0 -21   1      45     146                                                          16   -6.98    0.00  1.0000
   0 -21  -1     127     113                                                          74   -6.98    0.00  1.0000
   0  21   1     134     143                                                          79   -6.98    0.00  1.0000
   0 -23   1    5144     282                                                        5492   -6.23    0.00  1.0000
   0  23  -1    4585     261                                                        4914   -6.23    0.00  1.0000
   0  23   1    4100     368                                                        4411   -6.23    0.00  1.0000
   0 -23  -1    5092     351                                                        5438   -6.23    0.00  1.0000
   0 -23  -1    4353     375                                                        4673   -6.23    0.00  1.0000
   0 -23  -1    4641     300                                                        4972   -6.23    0.00  1.0000
   0  23   1    4858     313                                                        5196   -6.23    0.00  1.0000
   0  23  -1    4936     346                                                        5277   -6.23    0.00  1.0000
   0 -23   1    4989     352                                                        5332   -6.23    0.00  1.0000
   0 -23  -1    5086     274                                                        5432   -6.23    0.00  1.0000
   0 -23   1    5109     366                                                        5456   -6.23    0.00  1.0000
   0 -23   1    4644     451                                                        4975   -6.23    0.00  1.0000
   0 -23   1    4905     252                                                        5245   -6.23    0.00  1.0000
   0  25   1     761     205                                                         657   -5.10    0.01  1.0000
   0 -25   1     884     167                                                         772   -5.10   -0.01  1.0000
   0 -25  -1     401     210                                                         327   -5.10   -0.01  1.0000
   0 -25   1     907     301                                                         793   -5.10   -0.01  1.0000
   0 -25   1     590     205                                                         499   -5.10   -0.01  1.0000
   0 -25   1    1067     252                                                         943   -5.10   -0.01  1.0000
   0 -25  -1     870     148                                                         759   -5.10   -0.01  1.0000
   0  25  -1     817     209                                                         709   -5.10    0.01  1.0000
   0 -25   1     560     121                                                         471   -5.10   -0.01  1.0000
   0 -25  -1     927     303                                                         812   -5.10   -0.01  1.0000
   0 -25  -1     847     227                                                         737   -5.10   -0.01  1.0000
   0 -27  -1    1017     258                                                        1106   -3.57   -0.02  1.0000
   0  27   1     954     254                                                        1040   -3.57    0.02  1.0000
   0 -27   1    1123     299                                                        1216   -3.57   -0.02  1.0000
   0 -27  -1    1095     171                                                        1187   -3.57   -0.02  1.0000
   0  27  -1    1116     231                                                        1209   -3.57    0.02  1.0000
   0 -27  -1    1144     288                                                        1238   -3.57   -0.02  1.0000
   0 -27   1     968     260                                                        1055   -3.57   -0.02  1.0000
   0 -29   1    1537     365                                                        1481   -1.87   -0.02  1.0000
   0  -4  -2     652      76                                                        1470   33.44    0.02  1.0000
   0  -4   2     624      67                                                        1428   33.44    0.02  1.0000
   0  -4   2     545      77                                                        1307   33.44    0.02  1.0000
   0   4   2     599      75                                                        1390   33.44   -0.02  1.0000
   0  -4  -2     593      75                                                        1381   33.44    0.02  1.0000
   0  -4  -2     686      85                                                        1521   33.44    0.02  1.0000
   0   4  -2     632      84                                                        1440   33.44   -0.02  1.0000
   0   4   2     591      96                                                        1377   33.44   -0.02  1.0000
   0   4   2     682      73                                                        1514   33.44   -0.02  1.0000
   0  -4  -2     626      71                                                        1430   33.44    0.02  1.0000
   0   4  -2     676      68                                                        1505   33.44   -0.02  1.0000
   0   4  -2     666      43                                                        1490   33.44   -0.02  1.0000
   0   4  -2     632      43                                                        1440   33.44   -0.02  1.0000
   0   4   2     676      89                                                        1506   33.44   -0.02  1.0000
   0   4  -2     698      79                                                        1538   33.44   -0.02  1.0000
   0  -4   2     648      81                                                        1463   33.44    0.02  1.0000
   0  -6  -2   12886     295                                                       10110   33.87    0.03  1.0000
   0   6   2   13605     373                                                       10748   33.87   -0.03  1.0000
   0   6   2   13613     341                                                       10755   33.87   -0.03  1.0000
   0   6  -2   13219     268                                                       10405   33.87   -0.02  1.0000
   0   6  -2   12684     330                                                        9931   33.87   -0.02  1.0000
   0   6  -2   12682     368                                                        9930   33.87   -0.02  1.0000
   0  -6   2   12654     326                                                        9905   33.87    0.02  1.0000
   0   6   2   13173     295                                                       10364   33.87   -0.03  1.0000
   0  -6  -2   12995     307                                                       10206   33.87    0.03  1.0000
   0   6  -2   13118     300                                                       10316   33.87   -0.02  1.0000
   0  -6   2   13076     272                                                       10279   33.87    0.02  1.0000
   0  -6  -2   13136     325                                                       10331   33.87    0.03  1.0000
   0   6  -2   13703     269                                                       10835   33.87   -0.02  1.0000
   0  -6   2   12733     369                                                        9975   33.87    0.02  1.0000
   0  -6   2   13513     301                                                       10666   33.87    0.02  1.0000
   0   8  -2   10987     470                                                       13599   30.81   -0.03  1.0000
   0  -8  -2   11151     419                                                       13782   30.81    0.04  1.0000
   0   8   2   10610     464                                                       13180   30.81   -0.04  1.0000
   0   8  -2   10705     420                                                       13285   30.81   -0.03  1.0000
   0  -8  -2    9028     483                                                       11409   30.81    0.04  1.0000
   0  -8   2   10287     426                                                       12819   30.81    0.03  1.0000
   0  -8   2   10484     382                                                       13039   30.81    0.03  1.0000
   0  -8  -2   10491     393                                                       13047   30.81    0.04  1.0000
   0   8  -2   10598     423                                                       13166   30.81   -0.03  1.0000
   0  -8   2   11086     351                                                       13709   30.81    0.03  1.0000
   0   8  -2   10700     384                                                       13279   30.81   -0.03  1.0000
   0   8   2   10828     417                                                       13423   30.81   -0.04  1.0000
   0  -8   2   10781     351                                                       13370   30.81    0.03  1.0000
   0   8  -2   10564     348                                                       13128   30.81   -0.03  1.0000
   0   8   2   10631     391                                                       13203   30.81   -0.04  1.0000
   0  -8  -2   10296     374                                                       12830   30.81    0.04  1.0000
   0  -8   2   10554     469                                                       13117   30.81    0.03  1.0000
   0  -8  -2   10160     373                                                       12678   30.81    0.04  1.0000
   0   8  -2   10876     346                                                       13475   30.81   -0.03  1.0000
   0   8   2   10478     374                                                       13033   30.81   -0.04  1.0000
   0  -8  -2   10412     430                                                       12959   30.81    0.04  1.0000
   0 -10  -2      31      60                                                         215   23.83    0.05  1.0000
   0  10  -2      43      62                                                         246   23.82   -0.04  1.0000
   0 -10  -2      97      80                                                         359   23.83    0.05  1.0000
   0 -10  -2      35      63                                                         226   23.83    0.05  1.0000
   0 -10   2      31      72                                                         216   23.82    0.04  1.0000
   0 -10   2      70      65                                                         305   23.82    0.04  1.0000
   0  10  -2      25      64                                                         198   23.82   -0.04  1.0000
   0  10   2      14      65                                                         167   23.83   -0.05  1.0000
   0 -10   2      38      72                                                         234   23.82    0.04  1.0000
   0 -10   2      62      42                                                         289   23.82    0.04  1.0000
   0 -10   2      26      38                                                         201   23.82    0.04  1.0000
   0  10  -2      50      70                                                         263   23.82   -0.04  1.0000
   0  10   2      58      68                                                         280   23.83   -0.05  1.0000
   0  10  -2      39      58                                                         236   23.82   -0.04  1.0000
   0  10  -2      30      35                                                         213   23.82   -0.04  1.0000
   0  10   2      26      61                                                         203   23.83   -0.05  1.0000
   0 -10   2      25      66                                                         198   23.82    0.04  1.0000
   0  10   2      48      51                                                         257   23.83   -0.05  1.0000
   0  10   2      31      52                                                         215   23.83   -0.05  1.0000
   0 -10  -2      14      51                                                         166   23.83    0.05  1.0000
   0 -10  -2      31      54                                                         217   23.83    0.05  1.0000
   0  10   2      18      61                                                         178   23.83   -0.05  1.0000
   0  10  -2      42      36                                                         244   23.82   -0.04  1.0000
   0  12   2     528     113                                                         818   14.68   -0.05  1.0000
   0 -12  -2     392     104                                                         646   14.68    0.05  1.0000
   0 -12  -2     606      93                                                         914   14.68    0.05  1.0000
   0  12   2     566      91                                                         865   14.68   -0.05  1.0000
   0 -12   2     562     109                                                         860   14.68    0.05  1.0000
   0  12   2     414     101                                                         675   14.68   -0.05  1.0000
   0 -12  -2     583     102                                                         886   14.68    0.05  1.0000
   0  12  -2     461     105                                                         734   14.68   -0.05  1.0000
   0 -12   2     554      76                                                         850   14.68    0.05  1.0000
   0 -12   2     463     116                                                         736   14.68    0.05  1.0000
   0  12   2     487      90                                                         767   14.68   -0.05  1.0000
   0 -12  -2     526      97                                                         815   14.68    0.05  1.0000
   0 -12   2     619     114                                                         930   14.68    0.05  1.0000
   0 -12   2     649     121                                                         967   14.68    0.05  1.0000
   0  12  -2     598      71                                                         904   14.68   -0.05  1.0000
   0 -12  -2     530     129                                                         821   14.68    0.05  1.0000
   0  12  -2     632     116                                                         946   14.68   -0.05  1.0000
   0  12  -2     440      90                                                         707   14.68   -0.05  1.0000
   0 -12   2     515      68                                                         802   14.68    0.05  1.0000
   0  12   2     501     106                                                         784   14.68   -0.05  1.0000
   0 -14  -2   14455     638                                                       13878    6.33    0.04  1.0000
   0  14   2   16789     481                                                       16167    6.33   -0.04  1.0000
   0 -14  -2   17520     576                                                       16885    6.33    0.04  1.0000
   0 -14   2   17779     464                                                       17139    6.32    0.04  1.0000
   0  14  -2   16678     556                                                       16058    6.32   -0.04  1.0000
   0 -14   2   16893     571                                                       16269    6.32    0.04  1.0000
   0 -14   2   17587     614                                                       16951    6.32    0.04  1.0000
   0  14   2   16737     482                                                       16116    6.33   -0.04  1.0000
   0 -14   2   17403     514                                                       16770    6.32    0.04  1.0000
   0  14  -2   16735     606                                                       16114    6.32   -0.04  1.0000
   0 -14  -2   16797     486                                                       16175    6.33    0.04  1.0000
   0  14   2   16762     555                                                       16141    6.33   -0.04  1.0000
   0  14   2   16879     513                                                       16255    6.33   -0.04  1.0000
   0  14  -2   17255     451                                                       16625    6.32   -0.04  1.0000
   0 -14  -2   16680     487                                                       16060    6.33    0.04  1.0000
   0 -14  -2   17814     522                                                       17173    6.33    0.04  1.0000
   0  14  -2   16853     508                                                       16230    6.32   -0.04  1.0000
   0  16   2   13069     488                                                       13146    0.88   -0.03  1.0000
   0 -16  -2   12225     492                                                       12300    0.88    0.03  1.0000
   0 -16   2   12634     385                                                       12710    0.88    0.02  1.0000
   0 -16   2   12655     388                                                       12731    0.88    0.02  1.0000
   0 -16  -2   11926     409                                                       12000    0.88    0.03  1.0000
   0 -16   2   13307     521                                                       13385    0.88    0.02  1.0000
   0  16  -2   12818     489                                                       12894    0.88   -0.02  1.0000
   0 -16  -2   13275     417                                                       13353    0.88    0.03  1.0000
   0  16  -2   12392     510                                                       12467    0.88   -0.02  1.0000
   0  16   2   12786     444                                                       12862    0.88   -0.03  1.0000
   0 -16   2   12797     501                                                       12873    0.88    0.02  1.0000
   0  16   2   12791     407                                                       12867    0.88   -0.03  1.0000
   0 -16  -2   10605     547                                                       10674    0.88    0.03  1.0000
   0 -16   2   12576     441                                                       12652    0.88    0.02  1.0000
   0  16  -2   12728     372                                                       12804    0.88   -0.02  1.0000
   0  16   2   12326     403                                                       12401    0.88   -0.03  1.0000
   0 -16  -2   12154     440                                                       12228    0.88    0.03  1.0000
   0  16  -2   12825     438                                                       12901    0.88   -0.02  1.0000
   0  16   2   12935     501                                                       13012    0.88   -0.03  1.0000
   0  18   2     341     122                                                         364   -1.59   -0.01  1.0000
   0  18  -2     514     127                                                         542   -1.59   -0.01  1.0000
   0 -18  -2     359     140                                                         382   -1.59    0.01  1.0000
   0  18   2     481     107                                                         508   -1.59   -0.01  1.0000
   0  18   2     312     110                                                         334   -1.59   -0.01  1.0000
   0 -18   2     425      83                                                         450   -1.59    0.01  1.0000
   0 -18  -2     388     120                                                         412   -1.59    0.01  1.0000
   0  18  -2     292     118                                                         313   -1.59   -0.01  1.0000
   0  18  -2     385     134                                                         409   -1.59   -0.01  1.0000
   0  18  -2     344      75                                                         367   -1.59   -0.01  1.0000
   0  18   2     447     134                                                         473   -1.59   -0.01  1.0000
   0 -18   2     368      75                                                         392   -1.59    0.01  1.0000
   0 -18  -2     461     112                                                         487   -1.59    0.01  1.0000
   0 -18   2     150     120                                                         165   -1.59    0.01  1.0000
   0 -18   2     460     135                                                         486   -1.59    0.01  1.0000
   0 -18  -2     393      90                                                         417   -1.59    0.01  1.0000
   0 -18   2     401     137                                                         426   -1.59    0.01  1.0000
   0 -18  -2     176     176                                                         192   -1.59    0.01  1.0000
   0  20   2      31     134                                                          43   -2.53    0.00  1.0000
   0 -20  -2     274     116                                                         307   -2.53    0.00  1.0000
   0 -20  -2      59     176                                                          75   -2.53    0.00  1.0000
   0 -20   2     124      85                                                         146   -2.53    0.01  1.0000
   0 -20   2     273     151                                                         306   -2.53    0.01  1.0000
   0  20   2      37     111                                                          50   -2.53    0.00  1.0000
   0 -20   2     288     163                                                         322   -2.53    0.01  1.0000
   0  20  -2     246     118                                                         277   -2.53   -0.01  1.0000
   0  20   2     330     112                                                         366   -2.53    0.00  1.0000
   0  20  -2     134      84                                                         157   -2.53   -0.01  1.0000
   0 -22   2    3729     305                                                        3883   -3.27    0.01  1.0000
   0 -22   2    3623     369                                                        3775   -3.27    0.01  1.0000
   0 -22   2    3825     230                                                        3981   -3.27    0.01  1.0000
   0  22  -2    3554     206                                                        3705   -3.27   -0.01  1.0000
   0 -22  -2    3278     387                                                        3423   -3.27    0.00  1.0000
   0 -22  -2    3976     241                                                        4135   -3.27    0.00  1.0000
   0 -22   2    3561     347                                                        3712   -3.27    0.01  1.0000
   0 -22  -2    3297     306                                                        3442   -3.27    0.00  1.0000
   0  22   2    3840     299                                                        3997   -3.27    0.00  1.0000
   0  22   2    3688     327                                                        3842   -3.27    0.00  1.0000
   0  22  -2    3467     298                                                        3616   -3.27   -0.01  1.0000
   0 -22   2    3992     210                                                        4152   -3.27    0.01  1.0000
   0 -22   2    3415     316                                                        3563   -3.27    0.01  1.0000
   0 -22  -2    3447     262                                                        3595   -3.27    0.00  1.0000
   0 -22  -2    3682     295                                                        3835   -3.27    0.00  1.0000
   0 -24  -2    2681     301                                                        2527   -3.94    0.00  1.0000
   0 -24  -2    2607     316                                                        2455   -3.94    0.00  1.0000
   0 -24   2    2732     310                                                        2577   -3.94    0.00  1.0000
   0 -24   2    2586     191                                                        2435   -3.94    0.00  1.0000
   0  24   2    2516     260                                                        2367   -3.94    0.00  1.0000
   0 -24  -2    2574     335                                                        2423   -3.94    0.00  1.0000
   0 -24   2    2927     301                                                        2766   -3.94    0.00  1.0000
   0 -24   2    2417     331                                                        2271   -3.94    0.00  1.0000
   0 -24   2    2691     367                                                        2537   -3.94    0.00  1.0000
   0 -24  -2    2947     222                                                        2785   -3.94    0.00  1.0000
   0 -24   2    2170     226                                                        2032   -3.94    0.00  1.0000
   0  24  -2    2615     283                                                        2463   -3.94    0.00  1.0000
   0 -26  -2    1453     188                                                        1568   -3.87    0.00  1.0000
   0 -26  -2    1579     337                                                        1699   -3.87    0.00  1.0000
   0 -26   2    1363     294                                                        1474   -3.86    0.00  1.0000
   0  26   2    1325     259                                                        1435   -3.87    0.00  1.0000
   0 -26  -2    1392     281                                                        1505   -3.87    0.00  1.0000
   0 -26   2    1519     191                                                        1636   -3.86    0.00  1.0000
   0 -26   2    1603     362                                                        1724   -3.86    0.00  1.0000
   0  26  -2    1299     239                                                        1408   -3.86    0.00  1.0000
   0 -26   2    1249     259                                                        1356   -3.86    0.00  1.0000
   0 -26  -2    1338     289                                                        1449   -3.87    0.00  1.0000
   0  28   2       1     230                                                        -374   -2.71    0.01  1.0000
   0 -28  -2     214     152                                                         246   -2.71   -0.01  1.0000
   0 -28   2       1     142                                                         -71   -2.71   -0.01  1.0000
   0 -28   2       1     269                                                        -299   -2.71   -0.01  1.0000
   0  28  -2       1     219                                                        -245   -2.71    0.01  1.0000
   0 -28  -2       1     267                                                        -246   -2.71   -0.01  1.0000
   0 -28  -2     324     242                                                         363   -2.71   -0.01  1.0000
   0 -28   2       1     228                                                         -60   -2.71   -0.01  1.0000
   0   3   3   28953     794                                                       28557   -3.05    0.00  1.0000
   0  -3   3   28503     915                                                       28110   -3.05    0.00  1.0000
   0  -3  -3   29205     719                                                       28807   -3.05    0.00  1.0000
   0  -3  -3   28027     765                                                       27637   -3.05    0.00  1.0000
   0  -3   3   28392     718                                                       27999   -3.05    0.00  1.0000
   0   3   3   29326     728                                                       28927   -3.05    0.00  1.0000
   0  -3  -3   28118     795                                                       27728   -3.05    0.00  1.0000
   0  -3  -3   29855     729                                                       29453   -3.05    0.00  1.0000
   0   3   3   28919     719                                                       28523   -3.05    0.00  1.0000
   0   3  -3   27787     914                                                       27399   -3.05    0.00  1.0000
   0   3   3   28131     717                                                       27741   -3.05    0.00  1.0000
   0   3   3   29087     912                                                       28690   -3.05    0.00  1.0000
   0  -3   3   28257     788                                                       27865   -3.05    0.00  1.0000
   0  -3   3   27677     768                                                       27289   -3.05    0.00  1.0000
   0  -3  -3   27559     717                                                       27173   -3.05    0.00  1.0000
   0   3  -3   27875     788                                                       27486   -3.05    0.00  1.0000
   0   3  -3   28529     768                                                       28135   -3.05    0.00  1.0000
   0  -5  -3   12063     361                                                       12851    9.23    0.01  1.0000
   0   5   3   12392     404                                                       13191    9.23   -0.01  1.0000
   0  -5   3   11747     386                                                       12525    9.22    0.00  1.0000
   0  -5   3   12293     398                                                       13088    9.22    0.00  1.0000
   0  -5  -3   12690     371                                                       13498    9.23    0.01  1.0000
   0   5   3   12589     362                                                       13394    9.23   -0.01  1.0000
   0   5  -3   11760     356                                                       12538    9.22    0.00  1.0000
   0  -5   3   11565     395                                                       12337    9.22    0.00  1.0000
   0  -5   3   12047     324                                                       12834    9.22    0.00  1.0000
   0   5  -3   11512     385                                                       12282    9.22    0.00  1.0000
   0  -5   3   12062     453                                                       12850    9.22    0.00  1.0000
   0  -5   3   11763     451                                                       12541    9.22    0.00  1.0000
   0  -5   3   12364     324                                                       13162    9.22    0.00  1.0000
   0   5   3   12335     386                                                       13132    9.23   -0.01  1.0000
   0  -5  -3   12052     360                                                       12840    9.23    0.01  1.0000
   0  -5  -3   12435     386                                                       13235    9.23    0.01  1.0000
   0  -5  -3   12051     410                                                       12839    9.23    0.01  1.0000
   0  -5  -3   12826     455                                                       13639    9.23    0.01  1.0000
   0   5   3   12065     360                                                       12853    9.23   -0.01  1.0000
   0  -5   3   12429     359                                                       13229    9.22    0.00  1.0000
   0   7   3   10516     310                                                        9192   17.42   -0.03  1.0000
   0   7  -3   10865     314                                                        9519   17.42   -0.02  1.0000
   0   7   3   10730     365                                                        9392   17.42   -0.03  1.0000
   0  -7   3   10735     251                                                        9398   17.42    0.02  1.0000
   0   7  -3   11201     244                                                        9834   17.42   -0.02  1.0000
   0  -7   3   11025     287                                                        9669   17.42    0.02  1.0000
   0   7  -3   11127     244                                                        9765   17.42   -0.02  1.0000
   0   7   3   11004     287                                                        9649   17.42   -0.03  1.0000
   0  -7   3   11234     319                                                        9865   17.42    0.02  1.0000
   0  -7   3   10811     321                                                        9469   17.42    0.02  1.0000
   0  -7  -3   10791     288                                                        9449   17.42    0.03  1.0000
   0  -7   3   11008     252                                                        9653   17.42    0.02  1.0000
   0   7   3   11263     301                                                        9891   17.42   -0.03  1.0000
   0  -7   3   11015     323                                                        9660   17.42    0.02  1.0000
   0  -7  -3   10845     287                                                        9500   17.42    0.03  1.0000
   0  -7   3   10759     356                                                        9420   17.42    0.02  1.0000
   0  -7  -3   11124     300                                                        9761   17.42    0.03  1.0000
   0  -7  -3   10816     312                                                        9473   17.42    0.03  1.0000
   0  -7   3   10774     356                                                        9434   17.42    0.02  1.0000
   0  -7  -3   10872     329                                                        9525   17.42    0.03  1.0000
   0  -7  -3    9610     363                                                        8346   17.42    0.03  1.0000
   0  -9   3    1903      65                                                        1338   18.39    0.04  1.0000
   0   9  -3    1979     111                                                        1402   18.39   -0.04  1.0000
   0  -9   3    2097     114                                                        1502   18.39    0.04  1.0000
   0   9   3    2048     112                                                        1460   18.39   -0.04  1.0000
   0  -9  -3    2053     107                                                        1464   18.39    0.04  1.0000
   0  -9  -3    1872     118                                                        1312   18.39    0.04  1.0000
   0   9   3    2128     118                                                        1528   18.39   -0.04  1.0000
   0  -9  -3    1578     129                                                        1068   18.39    0.04  1.0000
   0   9  -3    1880     102                                                        1319   18.39   -0.04  1.0000
   0  -9   3    2141     117                                                        1539   18.39    0.04  1.0000
   0   9  -3    1986      57                                                        1408   18.39   -0.04  1.0000
   0   9   3    1939      97                                                        1368   18.39   -0.04  1.0000
   0  -9   3    1935     115                                                        1365   18.39    0.04  1.0000
   0   9   3    1943     107                                                        1372   18.39   -0.04  1.0000
   0  -9   3    1951      66                                                        1379   18.39    0.04  1.0000
   0  -9  -3    2042      95                                                        1455   18.39    0.04  1.0000
   0  -9  -3    1962     105                                                        1388   18.39    0.04  1.0000
   0   9   3    2136     110                                                        1535   18.39   -0.04  1.0000
   0   9  -3    2101     116                                                        1505   18.39   -0.04  1.0000
   0  -9   3    2036     117                                                        1450   18.39    0.04  1.0000
   0  -9  -3    1980      97                                                        1403   18.39    0.04  1.0000
   0  -9   3    1788      89                                                        1242   18.39    0.04  1.0000
   0   9  -3    2077      60                                                        1485   18.39   -0.04  1.0000
   0 -11  -3   11292     333                                                       10164   14.23    0.05  1.0000
   0  11  -3   11950     381                                                       10789   14.23   -0.06  1.0000
   0 -11   3   11665     387                                                       10518   14.23    0.06  1.0000
   0 -11  -3   11828     396                                                       10672   14.23    0.05  1.0000
   0  11   3   11554     374                                                       10412   14.23   -0.05  1.0000
   0  11   3   11910     354                                                       10750   14.23   -0.05  1.0000
   0  11  -3   11684     285                                                       10536   14.23   -0.06  1.0000
   0 -11  -3    9786     436                                                        8738   14.23    0.05  1.0000
   0 -11  -3   12048     337                                                       10881   14.23    0.05  1.0000
   0 -11   3   11612     412                                                       10468   14.23    0.06  1.0000
   0 -11   3   11430     295                                                       10295   14.23    0.06  1.0000
   0  11   3   12036     404                                                       10870   14.23   -0.05  1.0000
   0 -11  -3   11337     350                                                       10206   14.23    0.05  1.0000
   0  11   3   11438     389                                                       10302   14.23   -0.05  1.0000
   0  11   3   11442     329                                                       10306   14.23   -0.05  1.0000
   0  11  -3   11893     286                                                       10735   14.23   -0.06  1.0000
   0 -11   3   11574     375                                                       10432   14.23    0.06  1.0000
   0  11  -3   12190     346                                                       11017   14.23   -0.06  1.0000
   0  11  -3   12002     412                                                       10838   14.23   -0.06  1.0000
   0 -11   3   11624     336                                                       10479   14.23    0.06  1.0000
   0 -11  -3   11832     372                                                       10676   14.23    0.05  1.0000
   0 -11   3   11161     306                                                       10040   14.23    0.06  1.0000
   0 -11   3   11650     381                                                       10504   14.23    0.06  1.0000
   0  13  -3       6      75                                                          35    9.23   -0.05  1.0000
   0 -13   3      12      60                                                         -61    9.23    0.05  1.0000
   0 -13   3      10      34                                                          45    9.23    0.05  1.0000
   0 -13  -3      13      64                                                         -31    9.24    0.04  1.0000
   0  13   3      46      75                                                         106    9.24   -0.04  1.0000
   0  13  -3      12      55                                                         -37    9.23   -0.05  1.0000
   0 -13   3       4      69                                                          30    9.23    0.05  1.0000
   0 -13   3      12      34                                                         -31    9.23    0.05  1.0000
   0  13   3      18      61                                                          60    9.24   -0.04  1.0000
   0  13  -3      35      67                                                          90    9.23   -0.05  1.0000
   0 -13  -3      13      79                                                         -68    9.24    0.04  1.0000
   0  13   3      13      62                                                         -16    9.24   -0.04  1.0000
   0 -13   3      28      68                                                          78    9.23    0.05  1.0000
   0 -13   3      44      70                                                         104    9.23    0.05  1.0000
   0  13   3       6      58                                                          35    9.24   -0.04  1.0000
   0 -13  -3      22      59                                                          68    9.24    0.04  1.0000
   0 -13   3       0      72                                                          15    9.23    0.05  1.0000
   0 -13  -3      55      88                                                         120    9.24    0.04  1.0000
   0 -13  -3       8      48                                                          40    9.24    0.04  1.0000
   0  13   3      46      56                                                         106    9.24   -0.04  1.0000
   0  15  -3     746      75                                                         624    6.08   -0.04  1.0000
   0 -15  -3     765     132                                                         642    6.08    0.03  1.0000
   0 -15   3     604     109                                                         495    6.08    0.04  1.0000
   0 -15   3     899     133                                                         765    6.08    0.04  1.0000
   0 -15  -3     552     133                                                         448    6.08    0.03  1.0000
   0 -15   3     874     123                                                         742    6.08    0.04  1.0000
   0  15   3    1034     142                                                         890    6.08   -0.03  1.0000
   0 -15   3     862     112                                                         731    6.08    0.04  1.0000
   0  15   3     762      97                                                         639    6.08   -0.03  1.0000
   0 -15  -3     692      90                                                         575    6.08    0.03  1.0000
   0 -15  -3     695      97                                                         578    6.08    0.03  1.0000
   0  15  -3     846     119                                                         716    6.08   -0.04  1.0000
   0  15  -3     549     111                                                         445    6.08   -0.04  1.0000
   0 -15   3     737      71                                                         616    6.08    0.04  1.0000
   0 -15   3     794      78                                                         668    6.08    0.04  1.0000
   0 -15  -3     841     109                                                         711    6.08    0.03  1.0000
   0  15  -3     777     111                                                         653    6.08   -0.04  1.0000
   0  15   3     951     117                                                         813    6.08   -0.03  1.0000
   0  15   3     968      96                                                         828    6.08   -0.03  1.0000
   0  15   3     655     110                                                         541    6.08   -0.03  1.0000
   0 -17   3    1617     186                                                        1763    4.64    0.02  1.0000
   0 -17  -3    1440     149                                                        1578    4.63    0.01  1.0000
   0  17   3    1761     171                                                        1913    4.63   -0.01  1.0000
   0  17  -3    1411     162                                                        1547    4.64   -0.02  1.0000
   0 -17  -3    1400     215                                                        1536    4.63    0.01  1.0000
   0 -17  -3    1632     163                                                        1778    4.63    0.01  1.0000
   0  17  -3    1334     109                                                        1467    4.64   -0.02  1.0000
   0  17   3    1330     178                                                        1463    4.63   -0.01  1.0000
   0 -17   3    1367     115                                                        1501    4.64    0.02  1.0000
   0 -17   3    1425     123                                                        1562    4.64    0.02  1.0000
   0 -17  -3    1695     191                                                        1844    4.63    0.01  1.0000
   0 -17  -3    1428     194                                                        1565    4.63    0.01  1.0000
   0 -17   3    1439     168                                                        1577    4.64    0.02  1.0000
   0  17   3    1379     185                                                        1514    4.63   -0.01  1.0000
   0  17   3    1398     149                                                        1534    4.63   -0.01  1.0000
   0  17  -3    1600     183                                                        1745    4.64   -0.02  1.0000
   0 -17   3    1589     211                                                        1734    4.64    0.02  1.0000
   0  17   3    1359     163                                                        1493    4.63   -0.01  1.0000
   0 -17   3    1287     197                                                        1417    4.64    0.02  1.0000
   0  17  -3    1332      98                                                        1465    4.64   -0.02  1.0000
   0 -19   3     736     162                                                         809    3.45    0.00  1.0000
   0  19   3     617     138                                                         684    3.44    0.01  1.0000
   0 -19  -3     445     150                                                         502    3.44   -0.01  1.0000
   0 -19   3     563      84                                                         627    3.45    0.00  1.0000
   0  19  -3     755     170                                                         829    3.45    0.00  1.0000
   0 -19   3     549      95                                                         613    3.45    0.00  1.0000
   0 -19  -3     524     153                                                         586    3.44   -0.01  1.0000
   0 -19   3     723     163                                                         796    3.45    0.00  1.0000
   0  19  -3     641     135                                                         710    3.45    0.00  1.0000
   0 -19  -3     689     198                                                         760    3.44   -0.01  1.0000
   0  19  -3     694      82                                                         765    3.45    0.00  1.0000
   0 -19  -3     775     122                                                         850    3.44   -0.01  1.0000
   0  19   3     841     161                                                         919    3.44    0.01  1.0000
   0 -19   3     717     166                                                         789    3.45    0.00  1.0000
   0  19   3     466     140                                                         525    3.44    0.01  1.0000
   0 -19   3     166     145                                                         202    3.45    0.00  1.0000
   0  19   3     627     119                                                         695    3.44    0.01  1.0000
   0 -19  -3     699     135                                                         771    3.44   -0.01  1.0000
   0 -21  -3    9352     368                                                        9481    1.74   -0.01  1.0000
   0  21  -3    9861     411                                                        9994    1.75    0.00  1.0000
   0 -21  -3    9372     459                                                        9502    1.74   -0.01  1.0000
   0 -21   3    9260     327                                                        9389    1.75    0.00  1.0000
   0 -21   3    8908     482                                                        9035    1.75    0.00  1.0000
   0 -21   3    8762     445                                                        8888    1.75    0.00  1.0000
   0 -21   3    9729     458                                                        9861    1.75    0.00  1.0000
   0 -21  -3    8946     473                                                        9073    1.74   -0.01  1.0000
   0  21   3    8456     441                                                        8579    1.74    0.01  1.0000
   0 -21  -3    9473     392                                                        9603    1.74   -0.01  1.0000
   0  21  -3    8522     298                                                        8646    1.75    0.00  1.0000
   0  21   3    8804     407                                                        8930    1.74    0.01  1.0000
   0 -21   3    9723     341                                                        9855    1.75    0.00  1.0000
   0 -21   3    9212     481                                                        9341    1.75    0.00  1.0000
   0 -21  -3    8067     514                                                        8187    1.74   -0.01  1.0000
   0  21   3    8514     370                                                        8638    1.74    0.01  1.0000
   0 -23   3     646     218                                                         645   -0.06    0.00  1.0000
   0 -23   3     580     195                                                         579   -0.06    0.00  1.0000
   0 -23  -3     655     189                                                         654   -0.07   -0.01  1.0000
   0  23  -3     435     155                                                         434   -0.06    0.00  1.0000
   0  23  -3     591      96                                                         590   -0.06    0.00  1.0000
   0 -23   3     649     175                                                         648   -0.06    0.00  1.0000
   0  23   3     845     209                                                         843   -0.07    0.01  1.0000
   0 -23  -3     797     134                                                         796   -0.07   -0.01  1.0000
   0 -23  -3     466     199                                                         465   -0.07   -0.01  1.0000
   0 -23  -3     543     237                                                         542   -0.07   -0.01  1.0000
   0  23   3     782     176                                                         781   -0.07    0.01  1.0000
   0 -23   3     514     119                                                         513   -0.06    0.00  1.0000
   0 -23   3     920     244                                                         919   -0.06    0.00  1.0000
   0 -23  -3     696     165                                                         695   -0.07   -0.01  1.0000
   0 -23   3     683     108                                                         682   -0.06    0.00  1.0000
   0 -25   3    1459     248                                                        1424   -1.19    0.01  1.0000
   0 -25   3    1367     266                                                        1333   -1.19    0.01  1.0000
   0 -25  -3    1192     253                                                        1161   -1.20    0.00  1.0000
   0 -25  -3    1165     279                                                        1134   -1.20    0.00  1.0000
   0 -25   3    1425     314                                                        1391   -1.19    0.01  1.0000
   0 -25  -3     972     249                                                         944   -1.20    0.00  1.0000
   0 -25   3    1563     176                                                        1527   -1.19    0.01  1.0000
   0  25  -3    1002     224                                                         973   -1.19   -0.01  1.0000
   0  25   3    1322     218                                                        1289   -1.20    0.00  1.0000
   0 -25  -3    1456     175                                                        1421   -1.20    0.00  1.0000
   0 -25   3    1146     164                                                        1115   -1.19    0.01  1.0000
   0  27  -3    1680     272                                                        1721   -1.31   -0.01  1.0000
   0 -27   3     558     269                                                         582   -1.31    0.01  1.0000
   0 -27  -3     512     273                                                         535   -1.32    0.01  1.0000
   0 -27  -3    1359     305                                                        1396   -1.32    0.01  1.0000
   0 -27  -3     673     171                                                         699   -1.32    0.01  1.0000
   0 -27   3     840     146                                                         869   -1.31    0.01  1.0000
   0  27   3     816     239                                                         845   -1.32   -0.01  1.0000
   0 -27   3     770     257                                                         798   -1.31    0.01  1.0000
   0   0  -4       0      28                                                          89  -24.65   -0.01  1.0000
   0   0   4       1      28                                                          76  -24.65    0.01  1.0000
   0   0   4       0      22                                                          99  -24.65    0.01  1.0000
   0   0   4       2      33                                                          64  -24.65    0.01  1.0000
   0   0  -4       3      22                                                          59  -24.65   -0.01  1.0000
   0   0  -4       9      30                                                          42  -24.65   -0.01  1.0000
   0   0  -4       1      23                                                         103  -24.65   -0.01  1.0000
   0  -2  -4   43710    1205                                                       47196  -21.36   -0.02  1.0000
   0  -2   4   43827    1171                                                       47318  -21.36   -0.01  1.0000
   0   2   4   43343    1192                                                       46815  -21.36    0.02  1.0000
   0  -2   4   38161    1270                                                       41423  -21.36   -0.01  1.0000
   0  -2  -4   45070    1318                                                       48609  -21.36   -0.02  1.0000
   0   2  -4   44599    1528                                                       48120  -21.36    0.01  1.0000
   0  -2   4   45861    1313                                                       49430  -21.36   -0.01  1.0000
   0   2   4   43315    1205                                                       46785  -21.36    0.02  1.0000
   0   2  -4   45285    1171                                                       48832  -21.36    0.01  1.0000
   0   2  -4   43662    1272                                                       47146  -21.36    0.01  1.0000
   0   2   4   45606    1524                                                       49165  -21.36    0.02  1.0000
   0  -2  -4   43763    1268                                                       47251  -21.36   -0.02  1.0000
   0   2   4   44773    1320                                                       48300  -21.36    0.02  1.0000
   0   2  -4   44979    1198                                                       48514  -21.36    0.01  1.0000
   0   2   4   40485    1189                                                       43842  -21.36    0.02  1.0000
   0   2  -4   43800    1170                                                       47290  -21.36    0.01  1.0000
   0  -2   4   44129    1527                                                       47631  -21.36   -0.01  1.0000
   0   2  -4   44350    1312                                                       47861  -21.36    0.01  1.0000
   0  -2  -4   45365    1193                                                       48915  -21.36   -0.02  1.0000
   0  -2  -4   46531    1194                                                       50125  -21.36   -0.02  1.0000
   0   4   4    1809      80                                                        1386  -13.86    0.01  1.0000
   0  -4  -4    1824      79                                                        1399  -13.86   -0.01  1.0000
   0   4  -4    1872      86                                                        1441  -13.87    0.02  1.0000
   0  -4   4    1554      65                                                        1164  -13.87   -0.02  1.0000
   0  -4   4    1718      74                                                        1306  -13.87   -0.02  1.0000
   0  -4  -4    1852      93                                                        1423  -13.86   -0.01  1.0000
   0  -4   4    1618      90                                                        1219  -13.87   -0.02  1.0000
   0  -4   4    1729      41                                                        1316  -13.87   -0.02  1.0000
   0  -4  -4    1789      81                                                        1368  -13.86   -0.01  1.0000
   0  -4   4    1774      69                                                        1355  -13.87   -0.02  1.0000
   0  -4  -4    1816      92                                                        1392  -13.86   -0.01  1.0000
   0  -4  -4    1808      72                                                        1385  -13.86   -0.01  1.0000
   0   4   4    1954      97                                                        1513  -13.86    0.01  1.0000
   0   4  -4    1859      99                                                        1429  -13.87    0.02  1.0000
   0  -4  -4    1769      82                                                        1351  -13.86   -0.01  1.0000
   0   4   4    1778      91                                                        1359  -13.86    0.01  1.0000
   0   4   4    1844      81                                                        1416  -13.86    0.01  1.0000
   0   4   4    1785      82                                                        1365  -13.86    0.01  1.0000
   0  -4   4    1800      84                                                        1378  -13.87   -0.02  1.0000
   0   4  -4    1747      73                                                        1331  -13.87    0.02  1.0000
   0   4   4    1734      72                                                        1320  -13.86    0.01  1.0000
   0  -4   4    1792      41                                                        1371  -13.87   -0.02  1.0000
   0   6   4     376      51                                                         281   -6.89   -0.02  1.0000
   0  -6   4     405      52                                                         306   -6.90    0.00  1.0000
   0  -6   4     312      50                                                         226   -6.90    0.00  1.0000
   0  -6  -4     317      48                                                         230   -6.89    0.02  1.0000
   0   6  -4     292      51                                                         209   -6.90    0.00  1.0000
   0  -6  -4     316      45                                                         229   -6.89    0.02  1.0000
   0   6  -4     365      42                                                         271   -6.90    0.00  1.0000
   0  -6  -4     370      54                                                         275   -6.89    0.02  1.0000
   0  -6   4     307      39                                                         221   -6.90    0.00  1.0000
   0   6   4     364      48                                                         270   -6.89   -0.02  1.0000
   0  -6   4     367      52                                                         273   -6.90    0.00  1.0000
   0   6   4     290      43                                                         207   -6.89   -0.02  1.0000
   0   6   4     346      56                                                         255   -6.89   -0.02  1.0000
   0  -6  -4     239      55                                                         164   -6.89    0.02  1.0000
   0  -6  -4     342      46                                                         251   -6.89    0.02  1.0000
   0  -6   4     353      18                                                         261   -6.90    0.00  1.0000
   0   6   4     375      50                                                         280   -6.89   -0.02  1.0000
   0  -6  -4     335      50                                                         245   -6.89    0.02  1.0000
   0   6   4     259      63                                                         181   -6.89   -0.02  1.0000
   0  -8   4   30256     795                                                       29852   -3.05    0.02  1.0000
   0  -8  -4   31183    1009                                                       30773   -3.04    0.03  1.0000
   0  -8  -4   30471     796                                                       30066   -3.04    0.03  1.0000
   0   8   4   29932    1017                                                       29531   -3.04   -0.03  1.0000
   0   8   4   30886     859                                                       30478   -3.04   -0.03  1.0000
   0   8  -4   31075     799                                                       30665   -3.05   -0.02  1.0000
   0   8   4   30249     794                                                       29845   -3.04   -0.03  1.0000
   0   8   4   29853     810                                                       29452   -3.04   -0.03  1.0000
   0   8   4   29141     792                                                       28745   -3.04   -0.03  1.0000
   0  -8   4   30579     745                                                       30172   -3.05    0.02  1.0000
   0  -8   4   29917    1003                                                       29515   -3.05    0.02  1.0000
   0  -8   4   29983    1003                                                       29580   -3.05    0.02  1.0000
   0  -8  -4   29805     855                                                       29404   -3.04    0.03  1.0000
   0  -8  -4   30106     795                                                       29703   -3.04    0.03  1.0000
   0   8  -4   30334     861                                                       29929   -3.05   -0.02  1.0000
   0  -8   4   30477     882                                                       30071   -3.05    0.02  1.0000
   0  -8  -4   29485     808                                                       29087   -3.04    0.03  1.0000
   0   8   4   30982     890                                                       30574   -3.04   -0.03  1.0000
   0  -8  -4   30716     890                                                       30309   -3.04    0.03  1.0000
   0 -10  -4     835     100                                                         859   -1.10    0.04  1.0000
   0 -10   4     877      88                                                         902   -1.10    0.03  1.0000
   0  10   4    1250     146                                                        1280   -1.10   -0.04  1.0000
   0  10  -4     797      41                                                         821   -1.10   -0.03  1.0000
   0 -10   4     995     106                                                        1022   -1.10    0.03  1.0000
   0  10  -4     884     107                                                         909   -1.10   -0.03  1.0000
   0  10  -4     683      83                                                         705   -1.10   -0.03  1.0000
   0 -10   4     875      55                                                         900   -1.10    0.03  1.0000
   0 -10   4     889     110                                                         914   -1.10    0.03  1.0000
   0 -10   4     905     109                                                         931   -1.10    0.03  1.0000
   0 -10  -4    1046      97                                                        1073   -1.10    0.04  1.0000
   0  10   4     785      99                                                         809   -1.10   -0.04  1.0000
   0 -10   4     883     107                                                         908   -1.10    0.03  1.0000
   0  10   4     843      90                                                         868   -1.10   -0.04  1.0000
   0  10  -4     826      38                                                         850   -1.10   -0.03  1.0000
   0 -10   4     881     106                                                         906   -1.10    0.03  1.0000
   0 -10  -4     784      87                                                         808   -1.10    0.04  1.0000
   0 -10   4     837      54                                                         862   -1.10    0.03  1.0000
   0 -10  -4    1212     132                                                        1241   -1.10    0.04  1.0000
   0  12   4   19934     580                                                       20084    1.39   -0.03  1.0000
   0 -12   4   20587     666                                                       20739    1.38    0.03  1.0000
   0 -12   4   19640     656                                                       19789    1.38    0.03  1.0000
   0  12  -4   20574     518                                                       20726    1.38   -0.03  1.0000
   0 -12  -4   19613     765                                                       19762    1.39    0.03  1.0000
   0 -12  -4   19871     587                                                       20021    1.39    0.03  1.0000
   0  12   4   19377     607                                                       19525    1.39   -0.03  1.0000
   0  12  -4   19255     587                                                       19402    1.38   -0.03  1.0000
   0 -12  -4   20601     651                                                       20754    1.39    0.03  1.0000
   0 -12   4   20186     534                                                       20337    1.38    0.03  1.0000
   0 -12  -4   20146     608                                                       20297    1.39    0.03  1.0000
   0  12   4   21336     726                                                       21491    1.39   -0.03  1.0000
   0  12  -4   20468     517                                                       20620    1.38   -0.03  1.0000
   0 -12  -4   19630     586                                                       19779    1.39    0.03  1.0000
   0  12  -4   20319     647                                                       20470    1.38   -0.03  1.0000
   0 -12   4   19793     730                                                       19942    1.38    0.03  1.0000
   0 -12   4   19410     643                                                       19558    1.38    0.03  1.0000
   0 -12  -4   21862     685                                                       22019    1.39    0.03  1.0000
   0  12   4   19853     641                                                       20003    1.39   -0.03  1.0000
   0 -12   4   20236     592                                                       20387    1.38    0.03  1.0000
   0 -12   4   20097     730                                                       20247    1.38    0.03  1.0000
   0 -12   4   20798     537                                                       20951    1.38    0.03  1.0000
   0 -14   4    7192     339                                                        7510    4.84    0.03  1.0000
   0 -14  -4    6100     357                                                        6393    4.84    0.02  1.0000
   0 -14   4    6927     329                                                        7239    4.84    0.03  1.0000
   0 -14   4    6951     315                                                        7263    4.84    0.03  1.0000
   0  14  -4    7072     285                                                        7387    4.84   -0.03  1.0000
   0  14   4    6757     268                                                        7065    4.84   -0.02  1.0000
   0 -14   4    6727     336                                                        7034    4.84    0.03  1.0000
   0  14   4    6980     282                                                        7293    4.84   -0.02  1.0000
   0  14  -4    6945     207                                                        7257    4.84   -0.03  1.0000
   0 -14  -4    6812     310                                                        7121    4.84    0.02  1.0000
   0  14   4    6848     291                                                        7158    4.84   -0.02  1.0000
   0 -14   4    6999     227                                                        7312    4.84    0.03  1.0000
   0  14  -4    6967     207                                                        7280    4.84   -0.03  1.0000
   0 -14   4    6837     319                                                        7147    4.84    0.03  1.0000
   0 -14   4    6662     275                                                        6968    4.84    0.03  1.0000
   0 -14  -4    7072     278                                                        7387    4.84    0.02  1.0000
   0  14  -4    6829     322                                                        7139    4.84   -0.03  1.0000
   0  14   4    6718     315                                                        7025    4.84   -0.02  1.0000
   0 -14  -4    6802     327                                                        7111    4.84    0.02  1.0000
   0 -14  -4    6577     289                                                        6881    4.84    0.02  1.0000
   0 -14   4    7104     230                                                        7420    4.84    0.03  1.0000
   0  14   4    7113     329                                                        7429    4.84   -0.02  1.0000
   0 -14  -4    6614     275                                                        6919    4.84    0.02  1.0000
   0 -16  -4    1392     132                                                        1188    7.42    0.01  1.0000
   0 -16   4    1257      92                                                        1064    7.42    0.02  1.0000
   0 -16  -4    1320     161                                                        1122    7.42    0.01  1.0000
   0 -16  -4    1326     126                                                        1127    7.42    0.01  1.0000
   0 -16   4    1498     173                                                        1286    7.42    0.02  1.0000
   0  16  -4    1327      78                                                        1128    7.42   -0.02  1.0000
   0 -16   4    1411     168                                                        1206    7.42    0.02  1.0000
   0  16  -4    1251     152                                                        1058    7.42   -0.02  1.0000
   0 -16  -4    1233     173                                                        1042    7.42    0.01  1.0000
   0  16   4    1315     146                                                        1117    7.42   -0.01  1.0000
   0  16   4    1598     156                                                        1379    7.42   -0.01  1.0000
   0 -16   4    1363     100                                                        1161    7.42    0.02  1.0000
   0  16   4    1151     119                                                         966    7.42   -0.01  1.0000
   0 -16   4    1281     161                                                        1086    7.42    0.02  1.0000
   0  16   4    1328     131                                                        1129    7.42   -0.01  1.0000
   0  16  -4    1421     151                                                        1215    7.42   -0.02  1.0000
   0 -16   4    1480     187                                                        1270    7.42    0.02  1.0000
   0 -16   4    1443     149                                                        1235    7.42    0.02  1.0000
   0  16  -4    1325      74                                                        1126    7.42   -0.02  1.0000
   0  16   4    1347     148                                                        1147    7.42   -0.01  1.0000
   0  18   4    7718     355                                                        7219    7.54    0.01  1.0000
   0 -18  -4    6776     403                                                        6309    7.54   -0.01  1.0000
   0 -18   4    7691     253                                                        7193    7.54    0.01  1.0000
   0  18  -4    7350     223                                                        6863    7.54   -0.01  1.0000
   0  18   4    7794     358                                                        7293    7.54    0.01  1.0000
   0  18  -4    7624     224                                                        7128    7.54   -0.01  1.0000
   0  18  -4    8210     359                                                        7695    7.54   -0.01  1.0000
   0 -18   4    7678     384                                                        7180    7.54    0.01  1.0000
   0 -18   4    7476     363                                                        6985    7.54    0.01  1.0000
   0  18   4    8299     330                                                        7782    7.54    0.01  1.0000
   0  18  -4    7923     318                                                        7417    7.54   -0.01  1.0000
   0 -18   4    8347     262                                                        7828    7.54    0.01  1.0000
   0 -18  -4    7694     314                                                        7196    7.54   -0.01  1.0000
   0 -18  -4    7721     372                                                        7222    7.54   -0.01  1.0000
   0 -18   4    8281     378                                                        7764    7.54    0.01  1.0000
   0 -18  -4    8220     310                                                        7705    7.54   -0.01  1.0000
   0 -18   4    7908     337                                                        7403    7.54    0.01  1.0000
   0  18   4    7632     307                                                        7136    7.54    0.01  1.0000
   0 -20   4     289     147                                                         369    5.76    0.00  1.0000
   0  20   4     243     130                                                         316    5.76    0.02  1.0000
   0  20   4     132     138                                                         187    5.76    0.02  1.0000
   0  20   4     172     135                                                         235    5.76    0.02  1.0000
   0 -20   4     452     163                                                         551    5.76    0.00  1.0000
   0 -20  -4     165     120                                                         226    5.76   -0.02  1.0000
   0  20  -4     202      60                                                         269    5.76    0.00  1.0000
   0 -20  -4     104     140                                                         154    5.76   -0.02  1.0000
   0 -20  -4     182     176                                                         246    5.76   -0.02  1.0000
   0 -20   4      85      81                                                         131    5.76    0.00  1.0000
   0 -20   4     316     161                                                         399    5.76    0.00  1.0000
   0  20  -4      94     123                                                         142    5.76    0.00  1.0000
   0 -22  -4    5242     358                                                        5027    3.92   -0.03  1.0000
   0  22   4    5735     327                                                        5510    3.92    0.03  1.0000
   0 -22   4    5569     339                                                        5347    3.93   -0.01  1.0000
   0 -22  -4    5499     346                                                        5279    3.92   -0.03  1.0000
   0  22   4    5261     311                                                        5046    3.92    0.03  1.0000
   0 -22   4    5492     357                                                        5271    3.93   -0.01  1.0000
   0  22   4    5258     352                                                        5043    3.92    0.03  1.0000
   0 -22   4    5232     240                                                        5017    3.93   -0.01  1.0000
   0  22  -4    5054     189                                                        4842    3.93    0.01  1.0000
   0 -22   4    5730     384                                                        5505    3.93   -0.01  1.0000
   0 -22   4    5395     225                                                        5176    3.93   -0.01  1.0000
   0 -22  -4    5348     315                                                        5131    3.92   -0.03  1.0000
   0 -22  -4    5398     397                                                        5180    3.92   -0.03  1.0000
   0 -22  -4    5511     292                                                        5290    3.92   -0.03  1.0000
   0 -22   4    5024     385                                                        4813    3.93   -0.01  1.0000
   0 -24   4    1649     295                                                        1555    3.06    0.00  1.0000
   0 -24  -4    1570     254                                                        1479    3.05   -0.01  1.0000
   0 -24   4    1916     272                                                        1815    3.06    0.00  1.0000
   0 -24  -4    1756     266                                                        1659    3.05   -0.01  1.0000
   0 -24   4    1391     250                                                        1305    3.06    0.00  1.0000
   0 -24  -4    2218     228                                                        2109    3.05   -0.01  1.0000
   0 -24   4    1899     163                                                        1798    3.06    0.00  1.0000
   0  24  -4    1876     248                                                        1776    3.06    0.00  1.0000
   0 -24  -4    1709     257                                                        1614    3.05   -0.01  1.0000
   0 -24   4    1787     289                                                        1689    3.06    0.00  1.0000
   0 -24   4    1705     161                                                        1610    3.06    0.00  1.0000
   0  24   4    1791     219                                                        1693    3.05    0.01  1.0000
   0  26   4     831     238                                                         891    2.66   -0.01  1.0000
   0 -26   4     673     153                                                         727    2.67    0.01  1.0000
   0 -26  -4     944     170                                                        1008    2.66    0.01  1.0000
   0 -26  -4     490     236                                                         536    2.66    0.01  1.0000
   0 -26  -4     726     246                                                         782    2.66    0.01  1.0000
   0  26  -4    1058     232                                                        1126    2.67   -0.01  1.0000
   0 -26   4    1349     306                                                        1425    2.67    0.01  1.0000
   0 -26   4     669     324                                                         723    2.67    0.01  1.0000
   0 -26   4     779     260                                                         837    2.67    0.01  1.0000
   0 -26   4    1395     183                                                        1472    2.67    0.01  1.0000
   0  28  -4    1430     277                                                        1486    1.92   -0.01  1.0000
   0  28   4    1468     295                                                        1525    1.91   -0.02  1.0000
   0 -28   4     932     313                                                         977    1.92    0.01  1.0000
   0 -28  -4     921     298                                                         966    1.91    0.02  1.0000
   0 -28   4    1191     287                                                        1242    1.92    0.01  1.0000
   0 -28   4     897     147                                                         941    1.92    0.01  1.0000
   0 -28  -4    1105     197                                                        1154    1.91    0.02  1.0000
   0 -28  -4    1756     289                                                        1818    1.91    0.02  1.0000
   0  -1   5    3693      99                                                        2548  -26.88   -0.01  1.0000
   0  -1  -5    3708     100                                                        2560  -26.88    0.00  1.0000
   0  -1  -5    3450     131                                                        2347  -26.88    0.00  1.0000
   0   1  -5    3874      90                                                        2699  -26.88    0.01  1.0000
   0   1  -5    3765     110                                                        2608  -26.88    0.01  1.0000
   0   1   5    3778     133                                                        2619  -26.88    0.00  1.0000
   0   1  -5    3687     135                                                        2543  -26.88    0.01  1.0000
   0  -1   5    3632      80                                                        2497  -26.88   -0.01  1.0000
   0  -1  -5    3801     105                                                        2638  -26.88    0.00  1.0000
   0   1  -5    3800     100                                                        2637  -26.88    0.01  1.0000
   0   1   5    3793     114                                                        2631  -26.88    0.00  1.0000
   0  -1   5    3568      90                                                        2444  -26.88   -0.01  1.0000
   0  -1  -5    3502     112                                                        2390  -26.88    0.00  1.0000
   0   1   5    3644      98                                                        2507  -26.88    0.00  1.0000
   0   1  -5    3646      89                                                        2509  -26.88    0.01  1.0000
   0   1   5    3757     101                                                        2601  -26.88    0.00  1.0000
   0   1   5    3624     101                                                        2491  -26.88    0.00  1.0000
   0  -1   5    3694     110                                                        2549  -26.88   -0.01  1.0000
   0  -1   5    3630     137                                                        2496  -26.88   -0.01  1.0000
   0  -3   5   19472     555                                                       22294  -25.51   -0.02  1.0000
   0   3  -5   19422     750                                                       22240  -25.51    0.02  1.0000
   0   3  -5   19559     552                                                       22387  -25.51    0.02  1.0000
   0   3  -5   19452     641                                                       22272  -25.51    0.02  1.0000
   0   3   5   18968     649                                                       21754  -25.51    0.00  1.0000
   0   3  -5   19904     582                                                       22756  -25.51    0.02  1.0000
   0  -3   5   20271     753                                                       23148  -25.51   -0.02  1.0000
   0   3   5   19570     743                                                       22398  -25.51    0.00  1.0000
   0  -3  -5   19722     587                                                       22561  -25.51    0.00  1.0000
   0  -3   5   20201     642                                                       23073  -25.51   -0.02  1.0000
   0  -3  -5   18466     741                                                       21216  -25.51    0.00  1.0000
   0   3   5   18738     585                                                       21508  -25.51    0.00  1.0000
   0   3   5   18736     585                                                       21506  -25.51    0.00  1.0000
   0  -3   5   18680     555                                                       21446  -25.51   -0.02  1.0000
   0  -3  -5   19786     587                                                       22630  -25.51    0.00  1.0000
   0  -3  -5   19358     592                                                       22172  -25.51    0.00  1.0000
   0  -3  -5   19238     607                                                       22043  -25.51    0.00  1.0000
   0   3   5   18791     592                                                       21564  -25.51    0.00  1.0000
   0   3  -5   19256     552                                                       22063  -25.51    0.02  1.0000
   0  -3   5   19544     613                                                       22371  -25.51   -0.02  1.0000
   0   3  -5   18905     612                                                       21687  -25.51    0.02  1.0000
   0  -3  -5   19566     651                                                       22394  -25.51    0.00  1.0000
   0   3   5   18917     606                                                       21699  -25.51    0.00  1.0000
   0  -3   5   19268     582                                                       22076  -25.51   -0.02  1.0000
   0  -5   5    4846     226                                                        6196  -23.76   -0.02  1.0000
   0  -5  -5    4868     213                                                        6220  -23.76    0.02  1.0000
   0  -5   5    4991     163                                                        6359  -23.76   -0.02  1.0000
   0   5  -5    4892     213                                                        6248  -23.76    0.02  1.0000
   0  -5  -5    4933     255                                                        6293  -23.76    0.02  1.0000
   0   5   5    4747     207                                                        6083  -23.76   -0.02  1.0000
   0  -5  -5    4794     209                                                        6136  -23.76    0.02  1.0000
   0  -5  -5    4891     210                                                        6246  -23.76    0.02  1.0000
   0   5   5    5024     213                                                        6396  -23.76   -0.02  1.0000
   0  -5   5    4858     214                                                        6209  -23.76   -0.02  1.0000
   0   5   5    4984     215                                                        6351  -23.76   -0.02  1.0000
   0   5   5    5354     267                                                        6768  -23.76   -0.02  1.0000
   0  -5  -5    5041     243                                                        6415  -23.76    0.02  1.0000
   0  -5  -5    4810     210                                                        6155  -23.76    0.02  1.0000
   0  -5   5    4963     263                                                        6328  -23.76   -0.02  1.0000
   0  -5   5    4956     201                                                        6320  -23.76   -0.02  1.0000
   0   5   5    5049     236                                                        6424  -23.76   -0.02  1.0000
   0  -5   5    4657     199                                                        5982  -23.76   -0.02  1.0000
   0   5   5    4667     208                                                        5993  -23.76   -0.02  1.0000
   0  -7  -5     395      49                                                         133  -21.79    0.03  1.0000
   0  -7   5     199      55                                                          33  -21.79   -0.01  1.0000
   0   7   5     261      43                                                          61  -21.79   -0.03  1.0000
   0  -7  -5      70      38                                                         -21  -21.79    0.03  1.0000
   0   7  -5     155      46                                                          17  -21.79    0.01  1.0000
   0   7   5     231      44                                                          47  -21.79   -0.03  1.0000
   0  -7  -5     388      60                                                         129  -21.79    0.03  1.0000
   0   7   5     161      65                                                          19  -21.79   -0.03  1.0000
   0   7  -5     248      53                                                          55  -21.79    0.01  1.0000
   0  -7   5      70      41                                                         -12  -21.79   -0.01  1.0000
   0  -7   5     240      42                                                          51  -21.79   -0.01  1.0000
   0  -7   5      70      44                                                         -20  -21.79   -0.01  1.0000
   0  -7  -5     310      45                                                          86  -21.79    0.03  1.0000
   0  -7   5     175      41                                                          24  -21.79   -0.01  1.0000
   0  -7   5     186      11                                                          28  -21.79   -0.01  1.0000
   0  -7  -5     293      43                                                          77  -21.79    0.03  1.0000
   0   7  -5      70      37                                                         -14  -21.79    0.01  1.0000
   0   7   5     320      60                                                          91  -21.79   -0.03  1.0000
   0   7   5     170      47                                                          22  -21.79   -0.03  1.0000
   0   7   5     175      39                                                          24  -21.79   -0.03  1.0000
   0  -7  -5     305      47                                                          83  -21.79    0.03  1.0000
   0   9   5      16      54                                                         121  -18.14   -0.02  1.0000
   0  -9  -5      57      64                                                         210  -18.14    0.02  1.0000
   0  -9   5      25      22                                                         142  -18.15   -0.01  1.0000
   0  -9   5      12      58                                                         107  -18.15   -0.01  1.0000
   0  -9  -5      29      56                                                         151  -18.14    0.02  1.0000
   0   9   5      40      58                                                         177  -18.14   -0.02  1.0000
   0   9   5      52      88                                                         200  -18.14   -0.02  1.0000
   0  -9   5       5      54                                                          86  -18.15   -0.01  1.0000
   0   9   5       6      56                                                          90  -18.14   -0.02  1.0000
   0  -9   5      20      21                                                         131  -18.15   -0.01  1.0000
   0  -9   5      22      63                                                         135  -18.15   -0.01  1.0000
   0   9  -5      30      52                                                         155  -18.15    0.01  1.0000
   0   9  -5      18      61                                                         124  -18.15    0.01  1.0000
   0  -9   5      14      57                                                          10  -18.15   -0.01  1.0000
   0  -9  -5      14      52                                                         113  -18.14    0.02  1.0000
   0  -9  -5       5      67                                                          22  -18.14    0.02  1.0000
   0  -9  -5       2      49                                                          72  -18.14    0.02  1.0000
   0  -9  -5      10      53                                                         102  -18.14    0.02  1.0000
   0   9   5      27      57                                                           3  -18.14   -0.02  1.0000
   0   9   5      38      57                                                         172  -18.14   -0.02  1.0000
   0 -11  -5    9967     382                                                       10868  -11.54    0.00  1.0000
   0 -11   5    9937     294                                                       10837  -11.54   -0.01  1.0000
   0 -11   5   10361     297                                                       11280  -11.54   -0.01  1.0000
   0  11   5   10396     442                                                       11316  -11.54    0.00  1.0000
   0  11  -5    9981     389                                                       10883  -11.54    0.01  1.0000
   0  11   5    9969     370                                                       10871  -11.54    0.00  1.0000
   0  11   5   10450     411                                                       11373  -11.54    0.00  1.0000
   0 -11   5   10117     439                                                       11025  -11.54   -0.01  1.0000
   0 -11   5    9844     398                                                       10740  -11.54   -0.01  1.0000
   0 -11  -5   11224     447                                                       12179  -11.54    0.00  1.0000
   0 -11  -5    9526     355                                                       10408  -11.54    0.00  1.0000
   0 -11   5    9880     402                                                       10778  -11.54   -0.01  1.0000
   0 -11   5    9977     350                                                       10879  -11.54   -0.01  1.0000
   0 -11  -5    9884     355                                                       10782  -11.54    0.00  1.0000
   0 -11   5    9472     382                                                       10352  -11.54   -0.01  1.0000
   0  11  -5   10173     355                                                       11084  -11.54    0.01  1.0000
   0  11   5    9572     352                                                       10456  -11.54    0.00  1.0000
   0 -11  -5    9882     408                                                       10780  -11.54    0.00  1.0000
   0  11   5    9965     353                                                       10866  -11.54    0.00  1.0000
   0  11   5    9883     382                                                       10781  -11.54    0.00  1.0000
   0 -11   5   10094     437                                                       11001  -11.54   -0.01  1.0000
   0 -11  -5    9896     368                                                       10794  -11.54    0.00  1.0000
   0 -13   5     321      87                                                         279   -3.15   -0.01  1.0000
   0 -13   5     343      82                                                         300   -3.15   -0.01  1.0000
   0  13  -5     307      82                                                         266   -3.15    0.01  1.0000
   0  13  -5     334      81                                                         291   -3.15    0.01  1.0000
   0 -13   5     317      90                                                         276   -3.15   -0.01  1.0000
   0  13   5     230      84                                                         195   -3.14    0.02  1.0000
   0 -13   5     356      90                                                         312   -3.15   -0.01  1.0000
   0 -13  -5     267      80                                                         229   -3.14   -0.02  1.0000
   0 -13  -5     170      89                                                         140   -3.14   -0.02  1.0000
   0 -13  -5     366      81                                                         321   -3.14   -0.02  1.0000
   0 -13  -5     409      81                                                         362   -3.14   -0.02  1.0000
   0 -13   5     308      41                                                         267   -3.15   -0.01  1.0000
   0 -13  -5     305      89                                                         264   -3.14   -0.02  1.0000
   0 -13   5     353      94                                                         309   -3.15   -0.01  1.0000
   0 -13  -5     274      94                                                         236   -3.14   -0.02  1.0000
   0 -13   5     325     102                                                         283   -3.15   -0.01  1.0000
   0  13   5     277      80                                                         238   -3.14    0.02  1.0000
   0  13   5     361      77                                                         317   -3.14    0.02  1.0000
   0 -13   5     298      39                                                         258   -3.15   -0.01  1.0000
   0 -15  -5     141      93                                                         177    3.72   -0.02  1.0000
   0 -15  -5     376     110                                                         433    3.72   -0.02  1.0000
   0  15   5     127      75                                                         161    3.72    0.02  1.0000
   0 -15   5     102      97                                                         133    3.72    0.00  1.0000
   0 -15  -5     178      96                                                         218    3.72   -0.02  1.0000
   0 -15   5     212      83                                                         255    3.72    0.00  1.0000
   0 -15   5     121      45                                                         154    3.72    0.00  1.0000
   0  15  -5      70      85                                                          96    3.72    0.00  1.0000
   0 -15  -5     126      88                                                         160    3.72   -0.02  1.0000
   0 -15  -5      47      71                                                          68    3.72   -0.02  1.0000
   0 -15   5     269     111                                                         318    3.72    0.00  1.0000
   0 -15  -5     244     107                                                         291    3.72   -0.02  1.0000
   0 -15   5     138      46                                                         173    3.72    0.00  1.0000
   0  15   5     101      96                                                         132    3.72    0.02  1.0000
   0  15  -5     202      23                                                         245    3.72    0.00  1.0000
   0  15   5      69      86                                                          95    3.72    0.02  1.0000
   0  15  -5     184      26                                                         225    3.72    0.00  1.0000
   0  15  -5      75      90                                                         102    3.72    0.00  1.0000
   0 -15   5     142      97                                                         178    3.72    0.00  1.0000
   0 -15   5      78     104                                                         105    3.72    0.00  1.0000
   0  15   5      92      82                                                         121    3.72    0.02  1.0000
   0 -17   5     263      51                                                         187    6.64    0.01  1.0000
   0  17   5     375     118                                                         283    6.64    0.01  1.0000
   0 -17  -5     175     135                                                         114    6.64   -0.01  1.0000
   0 -17   5     153      58                                                          97    6.64    0.01  1.0000
   0  17   5     352     109                                                         263    6.64    0.01  1.0000
   0 -17  -5     138      84                                                          85    6.64   -0.01  1.0000
   0 -17   5     147     122                                                          92    6.64    0.01  1.0000
   0  17   5      49     112                                                          20    6.64    0.01  1.0000
   0 -17   5     255     124                                                         180    6.64    0.01  1.0000
   0  17   5     159      93                                                         101    6.64    0.01  1.0000
   0  17  -5     213     105                                                         145    6.64   -0.01  1.0000
   0 -17  -5     445     132                                                         344    6.64   -0.01  1.0000
   0 -17  -5     362     103                                                         272    6.64   -0.01  1.0000
   0 -17   5     353     130                                                         264    6.64    0.01  1.0000
   0 -17  -5     137     114                                                          84    6.64   -0.01  1.0000
   0  17  -5     186      28                                                         123    6.64   -0.01  1.0000
   0  17  -5     492     128                                                         386    6.64   -0.01  1.0000
   0  17   5     312      97                                                         229    6.64    0.01  1.0000
   0 -17   5     155     108                                                          98    6.64    0.01  1.0000
   0  17  -5     294      29                                                         213    6.64   -0.01  1.0000
   0 -17   5     279     115                                                         201    6.64    0.01  1.0000
   0  19   5     321     120                                                         413    6.28    0.01  1.0000
   0 -19  -5     255     126                                                         338    6.28   -0.01  1.0000
   0 -19   5     392      77                                                         493    6.28    0.01  1.0000
   0 -19   5     382     151                                                         482    6.28    0.01  1.0000
   0 -19   5     403     159                                                         505    6.28    0.01  1.0000
   0 -19  -5     317     150                                                         408    6.28   -0.01  1.0000
   0 -19   5     553     148                                                         672    6.28    0.01  1.0000
   0 -19  -5     348     161                                                         444    6.28   -0.01  1.0000
   0  19  -5     436     128                                                         542    6.28   -0.01  1.0000
   0 -19  -5     165     102                                                         233    6.28   -0.01  1.0000
   0 -19   5     413      73                                                         516    6.28    0.01  1.0000
   0  19   5     405     124                                                         508    6.28    0.01  1.0000
   0 -19  -5     409     149                                                         512    6.28   -0.01  1.0000
   0 -19   5     426     155                                                         531    6.28    0.01  1.0000
   0  19   5     536     147                                                         653    6.28    0.01  1.0000
   0  19  -5     379     144                                                         478    6.28   -0.01  1.0000
   0 -19   5     187     142                                                         259    6.28    0.01  1.0000
   0  21  -5      67     135                                                         105    5.35    0.00  1.0000
   0  21   5     281     138                                                         354    5.34    0.02  1.0000
   0 -21   5     253     153                                                         322    5.35    0.00  1.0000
   0 -21   5     125      79                                                         175    5.35    0.00  1.0000
   0 -21  -5      88     149                                                         131    5.34   -0.02  1.0000
   0 -21   5     210     160                                                         274    5.35    0.00  1.0000
   0 -21   5     130     179                                                         181    5.35    0.00  1.0000
   0  21   5     194     149                                                         255    5.34    0.02  1.0000
   0 -21  -5     175     167                                                         233    5.34   -0.02  1.0000
   0  21   5       4     131                                                         -12    5.34    0.02  1.0000
   0 -21  -5     141     144                                                         194    5.34   -0.02  1.0000
   0 -21  -5     115     113                                                         163    5.34   -0.02  1.0000
   0 -21  -5      40     141                                                          70    5.34   -0.02  1.0000
   0 -21   5     293     149                                                         367    5.35    0.00  1.0000
   0 -21   5     148      69                                                         202    5.35    0.00  1.0000
   0 -23  -5     154     122                                                         106    5.50   -0.03  1.0000
   0  23   5      31     153                                                          12    5.50    0.03  1.0000
   0 -23  -5     522     187                                                         430    5.50   -0.03  1.0000
   0 -23   5     265     213                                                         201    5.51    0.00  1.0000
   0 -23   5     463     187                                                         377    5.51    0.00  1.0000
   0 -23  -5       4     174                                                         -22    5.50   -0.03  1.0000
   0 -23   5     153      92                                                         105    5.51    0.00  1.0000
   0  23  -5     488     167                                                         399    5.51    0.00  1.0000
   0 -23   5       4      71                                                         -16    5.51    0.00  1.0000
   0 -23  -5      34     168                                                          14    5.50   -0.03  1.0000
   0 -23   5       4     180                                                         -61    5.51    0.00  1.0000
   0 -23   5       4     167                                                         -99    5.51    0.00  1.0000
   0 -25  -5     414     139                                                         326    5.99   -0.01  1.0000
   0 -25   5       5     244                                                        -123    6.00    0.00  1.0000
   0  25  -5       5     162                                                          -5    6.00    0.00  1.0000
   0  25   5     429     186                                                         339    5.99    0.01  1.0000
   0 -25   5       5     194                                                        -271    6.00    0.00  1.0000
   0 -25   5     133      95                                                          85    6.00    0.00  1.0000
   0 -25  -5       5     197                                                        -177    5.99   -0.01  1.0000
   0 -25   5     238     223                                                         172    6.00    0.00  1.0000
   0 -25   5     239     115                                                         173    6.00    0.00  1.0000
   0 -25  -5       5     198                                                         -28    5.99   -0.01  1.0000
   0 -25  -5     434     217                                                         344    5.99   -0.01  1.0000
   0 -27   5     223     371                                                         168    5.18    0.01  1.0000
   0  27  -5       4     226                                                         -21    5.18   -0.01  1.0000
   0 -27   5       4     106                                                         -80    5.18    0.01  1.0000
   0 -27  -5       4     214                                                          -8    5.17    0.01  1.0000
   0 -27  -5       4     160                                                        -124    5.17    0.01  1.0000
   0 -27   5       4     242                                                        -205    5.18    0.01  1.0000
   0 -27   5     147     234                                                         103    5.18    0.01  1.0000
   0 -27  -5       4     240                                                        -105    5.17    0.01  1.0000
   0  27   5     328     229                                                         260    5.17   -0.01  1.0000
   0   0   6       3      55                                                         204  -41.45   -0.04  1.0000
   0   0   6       1      40                                                         220  -41.45   -0.04  1.0000
   0   0  -6       3      39                                                         200  -41.45    0.04  1.0000
   0   0  -6      11      44                                                         158  -41.45    0.04  1.0000
   0   0   6      18      33                                                         135  -41.45   -0.04  1.0000
   0   0  -6       9      33                                                         167  -41.45    0.04  1.0000
   0   0   6      10      44                                                         163  -41.45   -0.04  1.0000
   0   0   6       7      33                                                         175  -41.45   -0.04  1.0000
   0   2   6   31867     722                                                       26649  -39.87   -0.03  1.0000
   0  -2  -6   32168     733                                                       26925  -39.87    0.03  1.0000
   0  -2   6   32643     740                                                       27359  -39.87   -0.04  1.0000
   0  -2  -6   30698     918                                                       25581  -39.87    0.03  1.0000
   0   2   6   32634     790                                                       27351  -39.87   -0.03  1.0000
   0  -2  -6   33303     714                                                       27964  -39.87    0.03  1.0000
   0  -2   6   32012     713                                                       26782  -39.87   -0.04  1.0000
   0  -2  -6   32730     712                                                       27439  -39.87    0.03  1.0000
   0  -2   6   32095     692                                                       26858  -39.87   -0.04  1.0000
   0   2  -6   32552     713                                                       27276  -39.87    0.04  1.0000
   0  -2  -6   32019     719                                                       26788  -39.87    0.03  1.0000
   0  -2   6   32374     783                                                       27113  -39.87   -0.04  1.0000
   0   2  -6   32612     691                                                       27331  -39.87    0.04  1.0000
   0   2   6   32495     713                                                       27224  -39.87   -0.03  1.0000
   0  -2  -6   34297     792                                                       28875  -39.87    0.03  1.0000
   0  -2   6   33854     922                                                       28469  -39.87   -0.04  1.0000
   0   2   6   31780     911                                                       26570  -39.87   -0.03  1.0000
   0   2  -6   33860     785                                                       28474  -39.87    0.04  1.0000
   0   2   6   31373     711                                                       26198  -39.87   -0.03  1.0000
   0   2  -6   33332     691                                                       27990  -39.87    0.04  1.0000
   0  -2  -6   32518     733                                                       27245  -39.87    0.03  1.0000
   0  -4   6   14948     304                                                       11791  -35.72   -0.03  1.0000
   0   4   6   15196     431                                                       12011  -35.72   -0.03  1.0000
   0  -4   6   14961     372                                                       11802  -35.72   -0.03  1.0000
   0  -4   6   14712     347                                                       11581  -35.72   -0.03  1.0000
   0  -4  -6   14860     384                                                       11713  -35.72    0.03  1.0000
   0   4   6   14978     344                                                       11818  -35.72   -0.03  1.0000
   0   4  -6   14459     331                                                       11357  -35.72    0.03  1.0000
   0  -4  -6   14987     342                                                       11826  -35.72    0.03  1.0000
   0  -4   6   14572     434                                                       11457  -35.72   -0.03  1.0000
   0  -4  -6   14352     340                                                       11262  -35.72    0.03  1.0000
   0   4  -6   14629     436                                                       11508  -35.72    0.03  1.0000
   0   4  -6   14930     347                                                       11775  -35.72    0.03  1.0000
   0   4   6   14974     349                                                       11814  -35.72   -0.03  1.0000
   0  -4  -6   14994     344                                                       11832  -35.72    0.03  1.0000
   0   4   6   14148     377                                                       11082  -35.72   -0.03  1.0000
   0  -4   6   14619     333                                                       11499  -35.72   -0.03  1.0000
   0   4  -6   15393     298                                                       12186  -35.72    0.03  1.0000
   0  -4   6   15003     304                                                       11840  -35.72   -0.03  1.0000
   0  -4  -6   14515     344                                                       11407  -35.72    0.03  1.0000
   0   4   6   14560     340                                                       11447  -35.72   -0.03  1.0000
   0   4   6   15185     345                                                       12002  -35.72   -0.03  1.0000
   0   4  -6   15475     298                                                       12259  -35.72    0.03  1.0000
   0   6  -6    4875     244                                                        6615  -30.06    0.02  1.0000
   0   6   6    4730     280                                                        6446  -30.06   -0.03  1.0000
   0  -6  -6    4575     222                                                        6264  -30.06    0.03  1.0000
   0   6  -6    4576     226                                                        6266  -30.06    0.02  1.0000
   0   6  -6    4428     277                                                        6092  -30.06    0.02  1.0000
   0  -6  -6    4621     222                                                        6318  -30.06    0.03  1.0000
   0  -6  -6    4630     253                                                        6329  -30.06    0.03  1.0000
   0  -6  -6    4612     218                                                        6308  -30.06    0.03  1.0000
   0  -6   6    4529     164                                                        6211  -30.06   -0.02  1.0000
   0   6   6    4672     223                                                        6378  -30.06   -0.03  1.0000
   0  -6   6    4608     208                                                        6303  -30.06   -0.02  1.0000
   0   6   6    4584     226                                                        6275  -30.06   -0.03  1.0000
   0  -6   6    4597     273                                                        6290  -30.06   -0.02  1.0000
   0  -6   6    4633     235                                                        6333  -30.06   -0.02  1.0000
   0   6   6    4652     218                                                        6355  -30.06   -0.03  1.0000
   0  -6   6    4366     220                                                        6020  -30.06   -0.02  1.0000
   0   6   6    4874     224                                                        6613  -30.06   -0.03  1.0000
   0  -8  -6   18366     593                                                       20878  -23.43    0.01  1.0000
   0   8   6   17370     610                                                       19816  -23.43   -0.01  1.0000
   0   8   6   17497     581                                                       19951  -23.43   -0.01  1.0000
   0  -8   6   18176     733                                                       20676  -23.44   -0.03  1.0000
   0  -8  -6   18406     722                                                       20921  -23.43    0.01  1.0000
   0  -8  -6   17834     611                                                       20311  -23.43    0.01  1.0000
   0   8   6   15315     747                                                       17616  -23.43   -0.01  1.0000
   0  -8  -6   17877     652                                                       20357  -23.43    0.01  1.0000
   0  -8   6   18721     575                                                       21257  -23.44   -0.03  1.0000
   0  -8  -6   18549     585                                                       21074  -23.43    0.01  1.0000
   0  -8   6   18948     511                                                       21499  -23.44   -0.03  1.0000
   0   8   6   18699     598                                                       21233  -23.43   -0.01  1.0000
   0   8  -6   18802     643                                                       21344  -23.44    0.03  1.0000
   0   8  -6   18708     577                                                       21244  -23.44    0.03  1.0000
   0   8   6   18300     648                                                       20808  -23.43   -0.01  1.0000
   0   8   6   18244     583                                                       20748  -23.43   -0.01  1.0000
   0  -8   6   18191     510                                                       20692  -23.44   -0.03  1.0000
   0   8  -6   17907     618                                                       20390  -23.44    0.03  1.0000
   0  -8   6   18377     638                                                       20891  -23.44   -0.03  1.0000
   0  -8  -6   18067     584                                                       20560  -23.43    0.01  1.0000
   0 -10   6    2713     167                                                        2115  -15.91   -0.05  1.0000
   0 -10   6    2976     145                                                        2348  -15.91   -0.05  1.0000
   0 -10   6    2663     150                                                        2071  -15.91   -0.05  1.0000
   0 -10  -6    2761     141                                                        2158  -15.91   -0.02  1.0000
   0 -10  -6    2746     139                                                        2145  -15.91   -0.02  1.0000
   0  10   6    2946     145                                                        2322  -15.91    0.02  1.0000
   0  10   6    2801     157                                                        2193  -15.91    0.02  1.0000
   0  10   6    2837     139                                                        2225  -15.91    0.02  1.0000
   0  10   6    2660     189                                                        2069  -15.91    0.02  1.0000
   0 -10  -6    2744     163                                                        2143  -15.91   -0.02  1.0000
   0 -10   6    2671     155                                                        2078  -15.91   -0.05  1.0000
   0 -10  -6    2741     142                                                        2140  -15.91   -0.02  1.0000
   0  10  -6    2930     146                                                        2307  -15.91    0.05  1.0000
   0 -10   6    2995      75                                                        2365  -15.91   -0.05  1.0000
   0 -10   6    2748      73                                                        2146  -15.91   -0.05  1.0000
   0  10  -6    2942     133                                                        2318  -15.91    0.05  1.0000
   0 -10   6    2832     134                                                        2221  -15.91   -0.05  1.0000
   0  10   6    2917     154                                                        2296  -15.91    0.02  1.0000
   0 -10  -6    3016     163                                                        2384  -15.91   -0.02  1.0000
   0 -10   6    3093     158                                                        2452  -15.91   -0.05  1.0000
   0  10   6    2784     139                                                        2178  -15.91    0.02  1.0000
   0 -10  -6    2788     140                                                        2182  -15.91   -0.02  1.0000
   0  12  -6    8017     327                                                        8585   -8.14    0.05  1.0000
   0  12   6    7674     325                                                        8230   -8.14    0.05  1.0000
   0 -12   6    7763     227                                                        8322   -8.14   -0.05  1.0000
   0 -12  -6    7701     302                                                        8258   -8.14   -0.05  1.0000
   0  12  -6    7299     292                                                        7842   -8.14    0.05  1.0000
   0  12   6    7608     299                                                        8161   -8.14    0.05  1.0000
   0 -12   6    7533     325                                                        8084   -8.14   -0.05  1.0000
   0 -12   6    7583     225                                                        8136   -8.14   -0.05  1.0000
   0 -12  -6    7721     312                                                        8278   -8.14   -0.05  1.0000
   0 -12  -6    7543     303                                                        8094   -8.14   -0.05  1.0000
   0  12   6    7745     343                                                        8303   -8.14    0.05  1.0000
   0 -12   6    7461     291                                                        8009   -8.14   -0.05  1.0000
   0 -12   6    7382     333                                                        7928   -8.14   -0.05  1.0000
   0 -12   6    7292     362                                                        7834   -8.14   -0.05  1.0000
   0 -12   6    7293     326                                                        7835   -8.14   -0.05  1.0000
   0 -12   6    7188     361                                                        7727   -8.14   -0.05  1.0000
   0  12   6    7833     313                                                        8394   -8.14    0.05  1.0000
   0 -12  -6    7141     337                                                        7678   -8.14   -0.05  1.0000
   0 -12  -6    8263     360                                                        8839   -8.14   -0.05  1.0000
   0  12   6    7385     295                                                        7930   -8.14    0.05  1.0000
   0 -12  -6    7336     317                                                        7880   -8.14   -0.05  1.0000
   0 -14  -6    7873     309                                                        7989   -1.70   -0.05  1.0000
   0 -14  -6    8002     319                                                        8119   -1.70   -0.05  1.0000
   0 -14   6    8003     237                                                        8120   -1.70   -0.03  1.0000
   0  14  -6    7995     308                                                        8112   -1.70    0.03  1.0000
   0 -14   6    8066     352                                                        8183   -1.70   -0.03  1.0000
   0 -14  -6    8168     345                                                        8286   -1.70   -0.05  1.0000
   0 -14   6    7912     303                                                        8028   -1.70   -0.03  1.0000
   0  14   6    8092     311                                                        8209   -1.70    0.05  1.0000
   0 -14   6    8290     377                                                        8409   -1.70   -0.03  1.0000
   0 -14  -6    7694     321                                                        7808   -1.70   -0.05  1.0000
   0 -14  -6    8526     375                                                        8646   -1.70   -0.05  1.0000
   0  14   6    8036     371                                                        8153   -1.70    0.05  1.0000
   0 -14   6    7938     354                                                        8054   -1.70   -0.03  1.0000
   0  14  -6    7987     342                                                        8104   -1.70    0.03  1.0000
   0 -14   6    7628     339                                                        7742   -1.70   -0.03  1.0000
   0 -14  -6    7738     356                                                        7853   -1.70   -0.05  1.0000
   0 -14   6    7953     235                                                        8069   -1.70   -0.03  1.0000
   0  14   6    7663     323                                                        7777   -1.70    0.05  1.0000
   0  14   6    7913     334                                                        8029   -1.70    0.05  1.0000
   0 -14   6    7778     375                                                        7893   -1.70   -0.03  1.0000
   0  14   6    7416     300                                                        7528   -1.70    0.05  1.0000
   0 -16   6    3737     225                                                        3836    2.11    0.00  1.0000
   0 -16  -6    3749     229                                                        3848    2.11   -0.02  1.0000
   0  16   6    4081     226                                                        4185    2.11    0.02  1.0000
   0  16  -6    4055     230                                                        4158    2.11    0.00  1.0000
   0  16  -6    4245     250                                                        4351    2.11    0.00  1.0000
   0 -16  -6    3952     232                                                        4054    2.11   -0.02  1.0000
   0  16   6    4006     263                                                        4109    2.11    0.02  1.0000
   0 -16   6    3943     264                                                        4045    2.11    0.00  1.0000
   0 -16   6    3873     263                                                        3974    2.11    0.00  1.0000
   0 -16   6    3993     155                                                        4096    2.11    0.00  1.0000
   0 -16  -6    4106     277                                                        4210    2.11   -0.02  1.0000
   0 -16  -6    4152     248                                                        4257    2.11   -0.02  1.0000
   0 -16   6    3812     272                                                        3912    2.11    0.00  1.0000
   0 -16   6    4059     152                                                        4162    2.11    0.00  1.0000
   0  16   6    4005     247                                                        4108    2.11    0.02  1.0000
   0 -16  -6    4454     274                                                        4562    2.11   -0.02  1.0000
   0  16   6    4272     259                                                        4378    2.11    0.02  1.0000
   0 -16   6    3966     280                                                        4068    2.11    0.00  1.0000
   0 -18  -6    3604     270                                                        3769    3.55    0.00  1.0000
   0  18   6    3274     257                                                        3432    3.55    0.00  1.0000
   0  18   6    3408     235                                                        3569    3.55    0.00  1.0000
   0 -18   6    3508     148                                                        3671    3.56    0.03  1.0000
   0 -18  -6    3515     258                                                        3678    3.55    0.00  1.0000
   0 -18   6    3344     264                                                        3503    3.56    0.03  1.0000
   0  18  -6    3329     232                                                        3488    3.56   -0.03  1.0000
   0 -18   6    3252     262                                                        3409    3.56    0.03  1.0000
   0 -18   6    3227     282                                                        3384    3.56    0.03  1.0000
   0 -18   6    2867     236                                                        3015    3.56    0.03  1.0000
   0 -18  -6    3169     220                                                        3324    3.55    0.00  1.0000
   0 -18   6    3267     152                                                        3424    3.56    0.03  1.0000
   0  18  -6    3303     251                                                        3461    3.56   -0.03  1.0000
   0 -18  -6    2963     274                                                        3113    3.55    0.00  1.0000
   0 -18  -6    3355     243                                                        3514    3.55    0.00  1.0000
   0 -18   6    3474     268                                                        3636    3.56    0.03  1.0000
   0  18   6    3345     253                                                        3504    3.55    0.00  1.0000
   0 -20   6     923     202                                                         827    4.23    0.03  1.0000
   0 -20   6     585     176                                                         509    4.23    0.03  1.0000
   0 -20  -6    1119     197                                                        1013    4.23    0.00  1.0000
   0 -20   6    1114     118                                                        1008    4.23    0.03  1.0000
   0  20   6     718     165                                                         634    4.23    0.00  1.0000
   0  20   6     977     151                                                         878    4.23    0.00  1.0000
   0 -20   6    1277     198                                                        1164    4.23    0.03  1.0000
   0 -20  -6     839     164                                                         748    4.23    0.00  1.0000
   0 -20   6    1039     183                                                         937    4.23    0.03  1.0000
   0  20   6    1260     185                                                        1148    4.23    0.00  1.0000
   0 -20  -6    1233     196                                                        1122    4.23    0.00  1.0000
   0  20  -6    1186     165                                                        1077    4.23   -0.03  1.0000
   0 -22  -6    2427     293                                                        2630    5.27   -0.01  1.0000
   0 -22  -6    2659     244                                                        2871    5.27   -0.01  1.0000
   0  22   6    2209     296                                                        2403    5.27    0.01  1.0000
   0 -22   6    1875     333                                                        2054    5.28    0.01  1.0000
   0  22   6    2392     277                                                        2593    5.27    0.01  1.0000
   0 -22  -6    2971     317                                                        3195    5.27   -0.01  1.0000
   0 -22   6    2225     312                                                        2420    5.28    0.01  1.0000
   0 -22   6    2546     304                                                        2754    5.28    0.01  1.0000
   0 -22   6    2379     171                                                        2580    5.28    0.01  1.0000
   0 -22  -6    2284     275                                                        2481    5.27   -0.01  1.0000
   0 -22  -6    1947     278                                                        2129    5.27   -0.01  1.0000
   0 -22   6    2262     151                                                        2458    5.28    0.01  1.0000
   0 -22   6    2575     303                                                        2784    5.28    0.01  1.0000
   0 -24   6    6409     437                                                        6798    6.25    0.00  1.0000
   0 -24   6    5833     466                                                        6204    6.25    0.00  1.0000
   0  24   6    6547     427                                                        6939    6.24    0.02  1.0000
   0 -24  -6    6592     453                                                        6985    6.24   -0.02  1.0000
   0 -24  -6    6600     442                                                        6994    6.24   -0.02  1.0000
   0  24  -6    6081     378                                                        6460    6.25    0.00  1.0000
   0 -24   6    6308     268                                                        6694    6.25    0.00  1.0000
   0 -24   6    6346     279                                                        6733    6.25    0.00  1.0000
   0 -24  -6    7186     375                                                        7597    6.24   -0.02  1.0000
   0 -24   6    6483     475                                                        6874    6.25    0.00  1.0000
   0 -24  -6    6838     439                                                        7239    6.24   -0.02  1.0000
   0 -26  -6     212     156                                                         151    5.90   -0.01  1.0000
   0 -26   6     632     104                                                         523    5.91    0.00  1.0000
   0 -26   6     603     126                                                         497    5.91    0.00  1.0000
   0 -26   6     478     248                                                         384    5.91    0.00  1.0000
   0 -26  -6     271     221                                                         202    5.90   -0.01  1.0000
   0 -26  -6     584     231                                                         480    5.90   -0.01  1.0000
   0  26  -6     499     219                                                         403    5.91    0.00  1.0000
   0 -26   6     134     260                                                          87    5.91    0.00  1.0000
   0  26   6     521     209                                                         423    5.90    0.01  1.0000
   0 -26   6     148     268                                                          98    5.91    0.00  1.0000
   0 -28  -6     346     277                                                         292    3.94    0.01  1.0000
   0 -28   6     560     314                                                         491    3.94    0.00  1.0000
   0 -28  -6     528     293                                                         461    3.94    0.01  1.0000
   0 -28  -6     235     191                                                         191    3.94    0.01  1.0000
   0  28   6     362     249                                                         307    3.94   -0.01  1.0000
   0  28  -6     164     264                                                         128    3.94    0.00  1.0000
   0 -28   6     456     255                                                         394    3.94    0.00  1.0000
   0 -28   6     576     121                                                         506    3.94    0.00  1.0000
   0  -1   7    3998      84                                                        1801  -54.30   -0.08  1.0000
   0   1   7    4167     123                                                        1915  -54.30   -0.08  1.0000
   0  -1  -7    3970      91                                                        1782  -54.30    0.08  1.0000
   0  -1   7    4136      86                                                        1894  -54.30   -0.08  1.0000
   0   1  -7    4139      85                                                        1896  -54.30    0.08  1.0000
   0   1   7    3979      97                                                        1788  -54.30   -0.08  1.0000
   0   1   7    3896      91                                                        1733  -54.30   -0.08  1.0000
   0   1   7    3913     103                                                        1744  -54.30   -0.08  1.0000
   0   1  -7    4223      84                                                        1953  -54.30    0.08  1.0000
   0  -1   7    4029      61                                                        1822  -54.30   -0.08  1.0000
   0  -1  -7    4016     127                                                        1813  -54.30    0.08  1.0000
   0  -1   7    3881      91                                                        1723  -54.30   -0.08  1.0000
   0   1  -7    4049      92                                                        1835  -54.30    0.08  1.0000
   0   1  -7    4038     131                                                        1828  -54.30    0.08  1.0000
   0  -1   7    3980     123                                                        1789  -54.30   -0.08  1.0000
   0   1  -7    4037     109                                                        1827  -54.30    0.08  1.0000
   0  -1   7    4072      62                                                        1851  -54.30   -0.08  1.0000
   0  -1  -7    3907      92                                                        1740  -54.30    0.08  1.0000
   0  -1   7    4182     105                                                        1925  -54.30   -0.08  1.0000
   0   3   7   19899     758                                                       25357  -47.47   -0.06  1.0000
   0  -3   7   19676     652                                                       25105  -47.47   -0.06  1.0000
   0  -3   7   19433     652                                                       24831  -47.47   -0.06  1.0000
   0   3   7   19317     867                                                       24699  -47.47   -0.06  1.0000
   0   3  -7   20813     649                                                       26388  -47.47    0.06  1.0000
   0  -3  -7   19858     696                                                       25310  -47.47    0.06  1.0000
   0  -3  -7   20601     873                                                       26149  -47.47    0.06  1.0000
   0  -3   7   19885     705                                                       25342  -47.47   -0.06  1.0000
   0   3  -7   19874     678                                                       25329  -47.47    0.06  1.0000
   0   3  -7   20384     705                                                       25904  -47.47    0.06  1.0000
   0  -3   7   19808     875                                                       25254  -47.47   -0.06  1.0000
   0  -3   7   20925     681                                                       26514  -47.47   -0.06  1.0000
   0  -3  -7   20592     756                                                       26138  -47.47    0.06  1.0000
   0  -3   7   19731     746                                                       25168  -47.47   -0.06  1.0000
   0  -3  -7   20896     685                                                       26481  -47.47    0.06  1.0000
   0   3   7   18786     680                                                       24098  -47.47   -0.06  1.0000
   0  -3  -7   19990     689                                                       25459  -47.47    0.06  1.0000
   0   3  -7   20554     650                                                       26096  -47.47    0.06  1.0000
   0   3   7   20167     691                                                       25659  -47.47   -0.06  1.0000
   0   3  -7   20054     878                                                       25532  -47.47    0.06  1.0000
   0  -3  -7   20921     684                                                       26509  -47.47    0.06  1.0000
   0   5  -7     894     118                                                        1911  -36.07    0.04  1.0000
   0  -5   7     944      98                                                        1983  -36.07   -0.04  1.0000
   0  -5   7     936      70                                                        1972  -36.07   -0.04  1.0000
   0  -5  -7     967     132                                                        2016  -36.07    0.04  1.0000
   0  -5  -7     895     111                                                        1912  -36.07    0.04  1.0000
   0   5   7     897     126                                                        1915  -36.07   -0.04  1.0000
   0  -5   7     861     138                                                        1863  -36.07   -0.04  1.0000
   0   5   7     918     130                                                        1945  -36.07   -0.04  1.0000
   0  -5   7     887      70                                                        1901  -36.07   -0.04  1.0000
   0  -5   7     909     114                                                        1933  -36.07   -0.04  1.0000
   0  -5   7     776      97                                                        1737  -36.07   -0.04  1.0000
   0   5   7     956     115                                                        2001  -36.07   -0.04  1.0000
   0   5   7     877     116                                                        1886  -36.07   -0.04  1.0000
   0  -5  -7     881      96                                                        1891  -36.07    0.04  1.0000
   0  -5  -7     921     117                                                        1950  -36.07    0.04  1.0000
   0   5   7     930      94                                                        1963  -36.07   -0.04  1.0000
   0   5  -7     878     101                                                        1887  -36.07    0.04  1.0000
   0   5  -7     912     148                                                        1937  -36.07    0.04  1.0000
   0   5  -7     953      58                                                        1997  -36.07    0.04  1.0000
   0   5   7     883     114                                                        1894  -36.07   -0.04  1.0000
   0  -5  -7    1008     142                                                        2076  -36.07    0.04  1.0000
   0   7  -7    2538     123                                                        1710  -23.58    0.03  1.0000
   0   7  -7    2511     114                                                        1688  -23.58    0.03  1.0000
   0  -7  -7    2388     104                                                        1587  -23.57    0.01  1.0000
   0  -7   7    2497     133                                                        1676  -23.58   -0.03  1.0000
   0  -7   7    2564      55                                                        1731  -23.58   -0.03  1.0000
   0  -7   7    2515     140                                                        1691  -23.58   -0.03  1.0000
   0  -7  -7    2506     110                                                        1684  -23.57    0.01  1.0000
   0  -7  -7    2672     141                                                        1820  -23.57    0.01  1.0000
   0   7   7    2456     116                                                        1643  -23.57   -0.01  1.0000
   0   7   7    2649     141                                                        1801  -23.57   -0.01  1.0000
   0  -7  -7    2528     141                                                        1702  -23.57    0.01  1.0000
   0   7   7    2439     105                                                        1629  -23.57   -0.01  1.0000
   0  -7   7    2339     107                                                        1547  -23.58   -0.03  1.0000
   0   7   7    2615     122                                                        1773  -23.57   -0.01  1.0000
   0  -7  -7    2553     122                                                        1722  -23.57    0.01  1.0000
   0   7   7    2484     148                                                        1666  -23.57   -0.01  1.0000
   0   7  -7    2293     139                                                        1510  -23.58    0.03  1.0000
   0  -7   7    2459     103                                                        1645  -23.58   -0.03  1.0000
   0  -7   7    2615      56                                                        1773  -23.58   -0.03  1.0000
   0   7   7    2574     116                                                        1740  -23.57   -0.01  1.0000
   0  -7  -7    2587     118                                                        1750  -23.57    0.01  1.0000
   0  -7   7    2488     103                                                        1669  -23.58   -0.03  1.0000
   0   9  -7   12943     362                                                       11829  -13.08    0.04  1.0000
   0  -9  -7   12627     376                                                       11527  -13.07   -0.02  1.0000
   0  -9  -7   13114     434                                                       11993  -13.07   -0.02  1.0000
   0   9   7   12655     372                                                       11554  -13.07    0.02  1.0000
   0  -9   7   12660     393                                                       11558  -13.08   -0.04  1.0000
   0   9  -7   12986     409                                                       11870  -13.08    0.04  1.0000
   0   9   7   12764     384                                                       11658  -13.07    0.02  1.0000
   0  -9   7   12513     460                                                       11418  -13.08   -0.04  1.0000
   0  -9   7   12731     290                                                       11626  -13.08   -0.04  1.0000
   0   9  -7   13071     393                                                       11951  -13.08    0.04  1.0000
   0  -9   7   13129     290                                                       12007  -13.08   -0.04  1.0000
   0   9   7   12619     374                                                       11519  -13.07    0.02  1.0000
   0  -9  -7   13021     458                                                       11904  -13.07   -0.02  1.0000
   0  -9  -7   12828     375                                                       11719  -13.07   -0.02  1.0000
   0  -9   7   12268     404                                                       11184  -13.08   -0.04  1.0000
   0  -9   7   12639     405                                                       11538  -13.08   -0.04  1.0000
   0  -9   7   12548     358                                                       11451  -13.08   -0.04  1.0000
   0  -9   7   12953     468                                                       11838  -13.08   -0.04  1.0000
   0   9   7   12508     415                                                       11413  -13.07    0.02  1.0000
   0   9   7   10921     488                                                        9900  -13.07    0.02  1.0000
   0  -9  -7   12859     382                                                       11749  -13.07   -0.02  1.0000
   0  -9  -7   12823     384                                                       11714  -13.07   -0.02  1.0000
   0   9   7   12696     384                                                       11593  -13.07    0.02  1.0000
   0  11   7   11703     393                                                       11202   -6.12    0.04  1.0000
   0 -11   7   11515     408                                                       11017   -6.12   -0.05  1.0000
   0 -11   7   11794     415                                                       11290   -6.12   -0.05  1.0000
   0 -11  -7   12301     437                                                       11787   -6.12   -0.04  1.0000
   0 -11  -7   12004     400                                                       11496   -6.12   -0.04  1.0000
   0  11   7   11473     417                                                       10977   -6.12    0.04  1.0000
   0 -11   7   12243     290                                                       11730   -6.12   -0.05  1.0000
   0 -11   7   11688     364                                                       11187   -6.12   -0.05  1.0000
   0  11   7   12086     389                                                       11576   -6.12    0.04  1.0000
   0 -11   7   11580     403                                                       11081   -6.12   -0.05  1.0000
   0 -11  -7   11870     382                                                       11365   -6.12   -0.04  1.0000
   0  11  -7   11825     404                                                       11321   -6.12    0.05  1.0000
   0 -11  -7   12348     457                                                       11833   -6.12   -0.04  1.0000
   0 -11   7   11506     288                                                       11009   -6.12   -0.05  1.0000
   0  11   7   10834     480                                                       10352   -6.12    0.04  1.0000
   0  11   7   11846     374                                                       11342   -6.12    0.04  1.0000
   0 -11  -7   11935     386                                                       11429   -6.12   -0.04  1.0000
   0  11   7   11688     375                                                       11187   -6.12    0.04  1.0000
   0 -11  -7   11950     379                                                       11443   -6.12   -0.04  1.0000
   0  11  -7   11536     365                                                       11038   -6.12    0.05  1.0000
   0 -11   7   11595     463                                                       11096   -6.12   -0.05  1.0000
   0 -11   7   11397     462                                                       10902   -6.12   -0.05  1.0000
   0 -13  -7     561     105                                                         518   -2.43   -0.05  1.0000
   0  13   7     592     102                                                         548   -2.43    0.05  1.0000
   0 -13   7     560      46                                                         517   -2.43   -0.04  1.0000
   0 -13   7     551      45                                                         508   -2.43   -0.04  1.0000
   0  13   7     560      98                                                         517   -2.43    0.05  1.0000
   0  13  -7     527     101                                                         485   -2.43    0.04  1.0000
   0 -13  -7     724     114                                                         675   -2.43   -0.05  1.0000
   0  13   7     418      95                                                         381   -2.43    0.05  1.0000
   0 -13   7     557     115                                                         514   -2.43   -0.04  1.0000
   0 -13   7     631     112                                                         585   -2.43   -0.04  1.0000
   0  13   7     605     117                                                         560   -2.43    0.05  1.0000
   0 -13   7     604      91                                                         559   -2.43   -0.04  1.0000
   0 -13  -7     682     115                                                         634   -2.43   -0.05  1.0000
   0  13   7     615     106                                                         570   -2.43    0.05  1.0000
   0 -13  -7     640     105                                                         594   -2.43   -0.05  1.0000
   0 -13   7     681     114                                                         633   -2.43   -0.04  1.0000
   0 -13  -7     486      96                                                         446   -2.43   -0.05  1.0000
   0  13   7     535     131                                                         493   -2.43    0.05  1.0000
   0  13  -7     556      95                                                         513   -2.43    0.04  1.0000
   0 -13   7     607     116                                                         562   -2.43   -0.04  1.0000
   0 -13   7     702     126                                                         654   -2.43   -0.04  1.0000
   0 -15   7    2326      98                                                        2305   -0.56   -0.01  1.0000
   0 -15   7    2335     210                                                        2314   -0.56   -0.01  1.0000
   0 -15   7    2697     218                                                        2675   -0.56   -0.01  1.0000
   0  15   7    2187     202                                                        2167   -0.56    0.03  1.0000
   0 -15   7    2260      94                                                        2240   -0.56   -0.01  1.0000
   0  15   7    2531     192                                                        2510   -0.56    0.03  1.0000
   0  15   7    2734     205                                                        2712   -0.56    0.03  1.0000
   0 -15   7    2118     182                                                        2098   -0.56   -0.01  1.0000
   0 -15  -7    2083     200                                                        2064   -0.56   -0.03  1.0000
   0 -15  -7    2168     183                                                        2148   -0.56   -0.03  1.0000
   0 -15   7    2166     193                                                        2146   -0.56   -0.01  1.0000
   0  15   7    2300     199                                                        2280   -0.56    0.03  1.0000
   0 -15   7    2230     217                                                        2210   -0.56   -0.01  1.0000
   0 -15  -7    2343     193                                                        2322   -0.56   -0.03  1.0000
   0 -15  -7    2369     192                                                        2348   -0.56   -0.03  1.0000
   0  15  -7    2212     179                                                        2192   -0.56    0.01  1.0000
   0  15   7    2487     220                                                        2466   -0.56    0.03  1.0000
   0 -15  -7    2495     204                                                        2474   -0.56   -0.03  1.0000
   0 -15  -7    2352     189                                                        2331   -0.56   -0.03  1.0000
   0  15   7    2559     183                                                        2537   -0.56    0.03  1.0000
   0 -15   7    2520     222                                                        2499   -0.56   -0.01  1.0000
   0  15  -7    2236     189                                                        2216   -0.56    0.01  1.0000
   0 -17   7    2490     231                                                        2453    0.97    0.02  1.0000
   0 -17   7    2607     109                                                        2569    0.97    0.02  1.0000
   0 -17  -7    2633     204                                                        2595    0.97   -0.01  1.0000
   0 -17  -7    2710     225                                                        2672    0.97   -0.01  1.0000
   0  17   7    2647     217                                                        2609    0.97    0.01  1.0000
   0 -17   7    2290     230                                                        2255    0.97    0.02  1.0000
   0 -17   7    2598     116                                                        2560    0.97    0.02  1.0000
   0 -17  -7    2892     217                                                        2852    0.97   -0.01  1.0000
   0 -17  -7    2327     229                                                        2291    0.97   -0.01  1.0000
   0 -17  -7    2324     241                                                        2288    0.97   -0.01  1.0000
   0 -17   7    2465     250                                                        2428    0.97    0.02  1.0000
   0  17  -7    2603     215                                                        2565    0.97   -0.02  1.0000
   0  17   7    2505     235                                                        2468    0.97    0.01  1.0000
   0  17  -7    2452     202                                                        2415    0.97   -0.02  1.0000
   0 -17   7    2649     215                                                        2611    0.97    0.02  1.0000
   0 -17  -7    2717     236                                                        2678    0.97   -0.01  1.0000
   0  17   7    2300     196                                                        2265    0.97    0.01  1.0000
   0 -17   7    2516     224                                                        2479    0.97    0.02  1.0000
   0  17   7    2554     197                                                        2517    0.97    0.01  1.0000
   0 -17   7    2301     221                                                        2265    0.97    0.02  1.0000
   0  17   7    2049     193                                                        2016    0.97    0.01  1.0000
   0  19   7     568     156                                                         519    2.73   -0.01  1.0000
   0 -19   7     456     162                                                         412    2.73    0.03  1.0000
   0 -19   7     638      69                                                         586    2.73    0.03  1.0000
   0 -19   7     473     171                                                         429    2.73    0.03  1.0000
   0 -19   7     562     155                                                         514    2.73    0.03  1.0000
   0 -19   7     765     168                                                         708    2.73    0.03  1.0000
   0 -19   7     749     163                                                         693    2.73    0.03  1.0000
   0 -19  -7     652     129                                                         600    2.73    0.01  1.0000
   0 -19  -7     628     156                                                         577    2.73    0.01  1.0000
   0 -19  -7     762     160                                                         705    2.73    0.01  1.0000
   0  19  -7     847     144                                                         787    2.73   -0.03  1.0000
   0 -19   7     710      80                                                         655    2.73    0.03  1.0000
   0 -19  -7     674     146                                                         621    2.73    0.01  1.0000
   0 -21   7    4738     181                                                        4515    4.28    0.03  1.0000
   0 -21   7    4300     367                                                        4088    4.28    0.03  1.0000
   0 -21   7    4834     188                                                        4609    4.28    0.03  1.0000
   0 -21  -7    4384     322                                                        4170    4.27    0.01  1.0000
   0 -21  -7    4756     335                                                        4533    4.27    0.01  1.0000
   0 -21   7    4671     352                                                        4450    4.28    0.03  1.0000
   0  21   7    4450     305                                                        4235    4.27   -0.01  1.0000
   0 -21  -7    4895     343                                                        4669    4.27    0.01  1.0000
   0 -21  -7    4631     333                                                        4411    4.27    0.01  1.0000
   0  21   7    4682     346                                                        4461    4.27   -0.01  1.0000
   0  21  -7    4734     287                                                        4511    4.28   -0.03  1.0000
   0 -21  -7    5130     298                                                        4898    4.27    0.01  1.0000
   0 -21   7    4803     322                                                        4579    4.28    0.03  1.0000
   0 -21   7    4223     324                                                        4013    4.28    0.03  1.0000
   0  21   7    4612     294                                                        4393    4.27   -0.01  1.0000
   0 -23   7     910     227                                                         802    4.83    0.01  1.0000
   0 -23   7     807     214                                                         705    4.83    0.01  1.0000
   0 -23  -7    1115     182                                                         995    4.82    0.00  1.0000
   0  23  -7     934     201                                                         824    4.83   -0.01  1.0000
   0 -23   7     962     100                                                         851    4.83    0.01  1.0000
   0 -23   7     883      95                                                         777    4.83    0.01  1.0000
   0 -23  -7     915     201                                                         807    4.82    0.00  1.0000
   0 -23  -7     798     222                                                         697    4.82    0.00  1.0000
   0 -23   7     664     243                                                         572    4.83    0.01  1.0000
   0 -23   7     973     219                                                         861    4.83    0.01  1.0000
   0 -23  -7    1009     204                                                         895    4.82    0.00  1.0000
   0  23   7     937     188                                                         827    4.82    0.00  1.0000
   0  25  -7      50     208                                                          30    4.13    0.00  1.0000
   0 -25   7     262     100                                                         213    4.13    0.00  1.0000
   0 -25   7     115     234                                                          84    4.13    0.00  1.0000
   0 -25   7      88     219                                                          61    4.13    0.00  1.0000
   0 -25  -7     356     217                                                         299    4.12   -0.01  1.0000
   0 -25  -7     459     219                                                         394    4.12   -0.01  1.0000
   0 -25  -7     108     156                                                          78    4.12   -0.01  1.0000
   0 -25   7     400      83                                                         339    4.13    0.00  1.0000
   0 -25   7     164     230                                                         126    4.13    0.00  1.0000
   0 -25  -7     120     204                                                          88    4.12   -0.01  1.0000
   0  25   7     178     184                                                         138    4.12    0.01  1.0000
   0 -27   7     664     116                                                         719    2.71    0.00  1.0000
   0 -27   7     958     283                                                        1023    2.71    0.00  1.0000
   0 -27  -7     849     219                                                         910    2.70    0.00  1.0000
   0 -27  -7     789     276                                                         848    2.70    0.00  1.0000
   0 -27  -7    1207     265                                                        1280    2.70    0.00  1.0000
   0  27   7     843     250                                                         904    2.70    0.00  1.0000
   0 -27   7     752     128                                                         810    2.71    0.00  1.0000
   0  27  -7     743     278                                                         801    2.71    0.00  1.0000
   0 -27   7     651     313                                                         705    2.71    0.00  1.0000
   0   0   8    1483      65                                                         453  -45.01   -0.09  1.0000
   0   0  -8    1519      58                                                         473  -45.01    0.09  1.0000
   0   0   8    1469      58                                                         445  -45.01   -0.09  1.0000
   0   0   8    1537      59                                                         483  -45.01   -0.09  1.0000
   0   0  -8    1683      75                                                         566  -45.01    0.09  1.0000
   0   0   8    1705      65                                                         579  -45.01   -0.09  1.0000
   0   0  -8    1576      83                                                         505  -45.01    0.09  1.0000
   0   0  -8    1487      56                                                         455  -45.01    0.09  1.0000
   0   0   8    1462      74                                                         441  -45.01   -0.09  1.0000
   0   2  -8    2483      91                                                        1125  -42.55    0.09  1.0000
   0   2   8    2421      93                                                        1083  -42.55   -0.07  1.0000
   0  -2   8    2341      54                                                        1030  -42.55   -0.09  1.0000
   0   2   8    2430      93                                                        1089  -42.55   -0.07  1.0000
   0  -2  -8    2431      42                                                        1090  -42.55    0.07  1.0000
   0   2  -8    2455      82                                                        1106  -42.55    0.09  1.0000
   0   2  -8    2501      70                                                        1137  -42.55    0.09  1.0000
   0   2   8    2462      88                                                        1111  -42.55   -0.07  1.0000
   0  -2   8    2557      96                                                        1175  -42.55   -0.09  1.0000
   0   2   8    2525      85                                                        1153  -42.55   -0.07  1.0000
   0  -2  -8    2335      81                                                        1026  -42.55    0.07  1.0000
   0  -2   8    2297      66                                                        1001  -42.55   -0.09  1.0000
   0  -2  -8    2450     102                                                        1103  -42.55    0.07  1.0000
   0  -2  -8    2452      83                                                        1104  -42.55    0.07  1.0000
   0   2  -8    2380     111                                                        1056  -42.55    0.09  1.0000
   0  -2  -8    2560      83                                                        1177  -42.55    0.07  1.0000
   0   2   8    2573     111                                                        1186  -42.55   -0.07  1.0000
   0  -2   8    2425      52                                                        1086  -42.55   -0.09  1.0000
   0  -2  -8    2642     115                                                        1233  -42.55    0.07  1.0000
   0  -2   8    2461      69                                                        1110  -42.55   -0.09  1.0000
   0  -4   8   27709    1151                                                       32423  -35.52   -0.07  1.0000
   0  -4  -8   29087     930                                                       33911  -35.52    0.03  1.0000
   0  -4   8   29621     862                                                       34488  -35.52   -0.07  1.0000
   0   4  -8   28958     938                                                       33772  -35.52    0.07  1.0000
   0  -4  -8   29290     902                                                       34130  -35.52    0.03  1.0000
   0   4   8   28210     900                                                       32963  -35.52   -0.03  1.0000
   0   4   8   28554    1146                                                       33335  -35.52   -0.03  1.0000
   0   4  -8   29525     856                                                       34384  -35.52    0.07  1.0000
   0   4   8   29485     914                                                       34341  -35.52   -0.03  1.0000
   0  -4   8   28249     860                                                       33006  -35.52   -0.07  1.0000
   0   4  -8   30138     989                                                       35046  -35.52    0.07  1.0000
   0   4   8   29067     902                                                       33889  -35.52   -0.03  1.0000
   0   4  -8   29747     856                                                       34624  -35.52    0.07  1.0000
   0  -4  -8   29744     998                                                       34620  -35.52    0.03  1.0000
   0   4  -8   29162    1157                                                       33993  -35.52    0.07  1.0000
   0   4  -8   29814     897                                                       34696  -35.52    0.07  1.0000
   0  -4   8   29378     898                                                       34226  -35.52   -0.07  1.0000
   0  -4   8   29126     939                                                       33954  -35.52   -0.07  1.0000
   0  -4   8   30325     989                                                       35247  -35.52   -0.07  1.0000
   0  -4  -8   30520    1152                                                       35457  -35.52    0.03  1.0000
   0  -4  -8   29156     902                                                       33985  -35.52    0.03  1.0000
   0   6   8    9730     280                                                        7909  -25.35    0.00  1.0000
   0  -6  -8   10329     320                                                        8450  -25.35    0.00  1.0000
   0  -6  -8    9663     279                                                        7849  -25.35    0.00  1.0000
   0  -6  -8   10028     282                                                        8178  -25.35    0.00  1.0000
   0   6   8   10172     311                                                        8308  -25.35    0.00  1.0000
   0  -6   8    9964     225                                                        8120  -25.36   -0.05  1.0000
   0  -6   8   10244     277                                                        8373  -25.36   -0.05  1.0000
   0  -6   8    9900     222                                                        8062  -25.36   -0.05  1.0000
   0  -6   8   10100     352                                                        8243  -25.36   -0.05  1.0000
   0  -6  -8    9888     280                                                        8052  -25.35    0.00  1.0000
   0   6   8   10323     347                                                        8445  -25.35    0.00  1.0000
   0  -6  -8   10040     347                                                        8189  -25.35    0.00  1.0000
   0   6  -8   10170     300                                                        8306  -25.36    0.05  1.0000
   0   6   8    9846     267                                                        8014  -25.35    0.00  1.0000
   0  -6  -8   10172     268                                                        8308  -25.35    0.00  1.0000
   0  -6   8   10114     265                                                        8255  -25.36   -0.05  1.0000
   0   6   8   10184     285                                                        8319  -25.35    0.00  1.0000
   0   6  -8   10129     357                                                        8269  -25.36    0.05  1.0000
   0   6  -8   10354     279                                                        8472  -25.36    0.05  1.0000
   0  -6   8   10032     266                                                        8181  -25.36   -0.05  1.0000
   0   8  -8    6098     263                                                        7013  -14.76    0.03  1.0000
   0  -8   8    6304     186                                                        7233  -14.76   -0.03  1.0000
   0  -8   8    6367     248                                                        7301  -14.76   -0.03  1.0000
   0  -8   8    5592     319                                                        6469  -14.76   -0.03  1.0000
   0  -8   8    5935     276                                                        6838  -14.76   -0.03  1.0000
   0  -8   8    5999     323                                                        6906  -14.76   -0.03  1.0000
   0   8  -8    6282     286                                                        7210  -14.76    0.03  1.0000
   0  -8   8    6134     265                                                        7051  -14.76   -0.03  1.0000
   0   8   8    6190     271                                                        7111  -14.76    0.02  1.0000
   0   8   8    6333     266                                                        7264  -14.76    0.02  1.0000
   0  -8   8    5897     247                                                        6797  -14.76   -0.03  1.0000
   0  -8  -8    6077     255                                                        6990  -14.76   -0.02  1.0000
   0  -8  -8    5992     322                                                        6899  -14.76   -0.02  1.0000
   0  -8  -8    6267     268                                                        7193  -14.76   -0.02  1.0000
   0  -8  -8    6399     266                                                        7335  -14.76   -0.02  1.0000
   0  -8  -8    6450     320                                                        7389  -14.76   -0.02  1.0000
   0   8   8    6156     293                                                        7075  -14.76    0.02  1.0000
   0  -8   8    6390     186                                                        7325  -14.76   -0.03  1.0000
   0   8   8    6319     268                                                        7249  -14.76    0.02  1.0000
   0   8   8    6031     256                                                        6940  -14.76    0.02  1.0000
   0  10   8    7370     302                                                        7815   -6.67    0.01  1.0000
   0 -10  -8    7229     292                                                        7670   -6.67   -0.01  1.0000
   0 -10  -8    7264     356                                                        7706   -6.67   -0.01  1.0000
   0 -10   8    7124     274                                                        7562   -6.68   -0.03  1.0000
   0 -10  -8    7262     291                                                        7704   -6.67   -0.01  1.0000
   0  10   8    7472     291                                                        7920   -6.67    0.01  1.0000
   0 -10   8    7721     315                                                        8177   -6.68   -0.03  1.0000
   0  10   8    7392     291                                                        7838   -6.67    0.01  1.0000
   0  10   8    7358     332                                                        7803   -6.67    0.01  1.0000
   0 -10   8    6993     296                                                        7427   -6.68   -0.03  1.0000
   0 -10   8    7453     316                                                        7901   -6.68   -0.03  1.0000
   0 -10  -8    7325     348                                                        7769   -6.67   -0.01  1.0000
   0 -10   8    7526     273                                                        7976   -6.68   -0.03  1.0000
   0 -10  -8    7633     294                                                        8086   -6.67   -0.01  1.0000
   0  10   8    6245     382                                                        6655   -6.67    0.01  1.0000
   0  10   8    7540     295                                                        7990   -6.67    0.01  1.0000
   0 -10   8    7385     358                                                        7831   -6.68   -0.03  1.0000
   0  10  -8    7258     302                                                        7700   -6.68    0.03  1.0000
   0 -10   8    7261     353                                                        7703   -6.68   -0.03  1.0000
   0 -12  -8    8411     331                                                        8580   -2.39   -0.01  1.0000
   0  12   8    7824     315                                                        7987   -2.39    0.01  1.0000
   0  12  -8    8220     338                                                        8387   -2.40    0.02  1.0000
   0 -12   8    8420     350                                                        8589   -2.40   -0.02  1.0000
   0 -12   8    7839     381                                                        8002   -2.40   -0.02  1.0000
   0 -12  -8    8756     370                                                        8928   -2.39   -0.01  1.0000
   0 -12   8    7912     214                                                        8076   -2.40   -0.02  1.0000
   0  12   8    7826     421                                                        7989   -2.39    0.01  1.0000
   0 -12   8    8176     335                                                        8343   -2.40   -0.02  1.0000
   0  12   8    8105     353                                                        8271   -2.39    0.01  1.0000
   0  12  -8    8419     309                                                        8588   -2.40    0.02  1.0000
   0 -12   8    8023     303                                                        8188   -2.40   -0.02  1.0000
   0 -12   8    8232     388                                                        8399   -2.40   -0.02  1.0000
   0 -12   8    8461     353                                                        8631   -2.40   -0.02  1.0000
   0  12   8    8165     325                                                        8331   -2.39    0.01  1.0000
   0 -12  -8    8511     379                                                        8681   -2.39   -0.01  1.0000
   0 -12  -8    8078     321                                                        8244   -2.39   -0.01  1.0000
   0  12   8    7987     316                                                        8152   -2.39    0.01  1.0000
   0  12   8    8465     333                                                        8634   -2.39    0.01  1.0000
   0 -12  -8    8670     327                                                        8841   -2.39   -0.01  1.0000
   0 -14  -8   12524     434                                                       12457   -0.78   -0.01  1.0000
   0  14   8   11987     425                                                       11922   -0.78    0.01  1.0000
   0 -14  -8   12194     489                                                       12128   -0.78   -0.01  1.0000
   0 -14   8   12830     471                                                       12762   -0.78   -0.01  1.0000
   0 -14  -8   12455     438                                                       12388   -0.78   -0.01  1.0000
   0 -14  -8   12815     511                                                       12748   -0.78   -0.01  1.0000
   0 -14   8   11882     465                                                       11817   -0.78   -0.01  1.0000
   0  14   8   12537     545                                                       12470   -0.78    0.01  1.0000
   0 -14  -8   12511     456                                                       12444   -0.78   -0.01  1.0000
   0 -14   8   12517     529                                                       12450   -0.78   -0.01  1.0000
   0  14  -8   12535     464                                                       12468   -0.78    0.01  1.0000
   0 -14   8   11960     415                                                       11895   -0.78   -0.01  1.0000
   0  14   8   12681     488                                                       12614   -0.78    0.01  1.0000
   0 -14   8   13067     533                                                       12999   -0.78   -0.01  1.0000
   0  14   8   12154     429                                                       12088   -0.78    0.01  1.0000
   0  14   8   12245     448                                                       12179   -0.78    0.01  1.0000
   0 -14   8   12147     472                                                       12081   -0.78   -0.01  1.0000
   0 -14   8   12162     319                                                       12096   -0.78   -0.01  1.0000
   0  14  -8   12189     417                                                       12123   -0.78    0.01  1.0000
   0 -14   8   12471     321                                                       12404   -0.78   -0.01  1.0000
   0  14   8   12356     446                                                       12290   -0.78    0.01  1.0000
   0 -16  -8    3739     232                                                        3721    0.38   -0.01  1.0000
   0  16  -8    3499     225                                                        3482    0.38    0.00  1.0000
   0 -16  -8    3158     230                                                        3142    0.38   -0.01  1.0000
   0 -16  -8    3072     235                                                        3056    0.38   -0.01  1.0000
   0 -16  -8    3810     256                                                        3792    0.38   -0.01  1.0000
   0 -16   8    3546     246                                                        3529    0.38    0.00  1.0000
   0 -16   8    3723     267                                                        3705    0.38    0.00  1.0000
   0 -16  -8    3564     262                                                        3547    0.38   -0.01  1.0000
   0 -16   8    3684     121                                                        3667    0.38    0.00  1.0000
   0  16  -8    3746     241                                                        3728    0.38    0.00  1.0000
   0 -16   8    3517     248                                                        3500    0.38    0.00  1.0000
   0 -16   8    3819     124                                                        3801    0.38    0.00  1.0000
   0  16   8    3663     234                                                        3646    0.38    0.01  1.0000
   0  16   8    3784     231                                                        3766    0.38    0.01  1.0000
   0 -16   8    3807     273                                                        3789    0.38    0.00  1.0000
   0 -16   8    3493     265                                                        3476    0.38    0.00  1.0000
   0 -16   8    3031     228                                                        3015    0.38    0.00  1.0000
   0  16   8    3023     235                                                        3007    0.38    0.01  1.0000
   0 -16   8    3280     267                                                        3264    0.38    0.00  1.0000
   0  16   8    3998     293                                                        3980    0.38    0.01  1.0000
   0 -16  -8    3659     265                                                        3642    0.38   -0.01  1.0000
   0 -18  -8    1164     169                                                        1221    2.14   -0.01  1.0000
   0 -18   8    1451     214                                                        1514    2.14    0.01  1.0000
   0 -18   8    1452     181                                                        1515    2.14    0.01  1.0000
   0 -18   8    1281      80                                                        1340    2.14    0.01  1.0000
   0  18   8    1485     188                                                        1549    2.14    0.01  1.0000
   0  18  -8    1585     202                                                        1651    2.14   -0.01  1.0000
   0 -18  -8    1380     218                                                        1442    2.14   -0.01  1.0000
   0 -18  -8    1269     175                                                        1328    2.14   -0.01  1.0000
   0 -18  -8    1248     159                                                        1307    2.14   -0.01  1.0000
   0 -18   8    1387     192                                                        1449    2.14    0.01  1.0000
   0 -18  -8    1265     194                                                        1324    2.14   -0.01  1.0000
   0 -18   8    1018     186                                                        1071    2.14    0.01  1.0000
   0 -18   8    1156     188                                                        1212    2.14    0.01  1.0000
   0  18   8    1260     170                                                        1319    2.14    0.01  1.0000
   0  18   8    1272     189                                                        1331    2.14    0.01  1.0000
   0 -18   8    1395      87                                                        1457    2.14    0.01  1.0000
   0  20   8     882     172                                                         969    3.72    0.01  1.0000
   0 -20   8     829     177                                                         913    3.72    0.01  1.0000
   0  20  -8     956     181                                                        1046    3.72   -0.01  1.0000
   0 -20  -8     980     192                                                        1071    3.72   -0.01  1.0000
   0 -20   8     534     201                                                         602    3.72    0.01  1.0000
   0 -20  -8     943     194                                                        1032    3.72   -0.01  1.0000
   0  20   8     980     197                                                        1071    3.72    0.01  1.0000
   0 -20  -8     882     191                                                         969    3.72   -0.01  1.0000
   0 -20   8     968     203                                                        1059    3.72    0.01  1.0000
   0 -20   8     964      93                                                        1054    3.72    0.01  1.0000
   0 -20   8     854      89                                                         939    3.72    0.01  1.0000
   0  22   8    1824     246                                                        1952    3.85    0.00  1.0000
   0 -22   8    2003     132                                                        2137    3.85    0.01  1.0000
   0 -22  -8    2019     281                                                        2154    3.85    0.00  1.0000
   0 -22   8    2088     124                                                        2225    3.85    0.01  1.0000
   0  22   8    2202     360                                                        2342    3.85    0.00  1.0000
   0 -22  -8    2119     288                                                        2257    3.85    0.00  1.0000
   0 -22  -8    1533     245                                                        1651    3.85    0.00  1.0000
   0 -22   8    1862     276                                                        1992    3.85    0.01  1.0000
   0 -22   8    1881     264                                                        2011    3.85    0.01  1.0000
   0 -22   8    1813     300                                                        1941    3.85    0.01  1.0000
   0 -22   8    2139     282                                                        2278    3.85    0.01  1.0000
   0 -22  -8    2353     254                                                        2498    3.85    0.00  1.0000
   0 -24   8    1391     269                                                        1320    2.52    0.01  1.0000
   0 -24   8    1709     139                                                        1630    2.52    0.01  1.0000
   0 -24   8    1309     124                                                        1240    2.52    0.01  1.0000
   0 -24  -8    1511     259                                                        1437    2.51    0.00  1.0000
   0 -24   8    1397     251                                                        1326    2.52    0.01  1.0000
   0 -24  -8    1682     203                                                        1604    2.51    0.00  1.0000
   0 -24   8    1265     256                                                        1197    2.52    0.01  1.0000
   0  24   8    1512     222                                                        1438    2.51    0.00  1.0000
   0 -24  -8    1538     249                                                        1463    2.51    0.00  1.0000
   0 -24  -8    1720     261                                                        1641    2.51    0.00  1.0000
   0  24  -8    1515     230                                                        1441    2.52   -0.01  1.0000
   0 -26   8       0     213                                                         -37    1.02    0.01  1.0000
   0 -26  -8     436     269                                                         452    1.01    0.00  1.0000
   0 -26  -8       0     182                                                         -41    1.01    0.00  1.0000
   0 -26  -8     235     214                                                         247    1.01    0.00  1.0000
   0 -26   8     112     240                                                         120    1.02    0.01  1.0000
   0 -26   8     122      90                                                         131    1.02    0.01  1.0000
   0 -26   8     226      79                                                         238    1.02    0.01  1.0000
   0  26   8       0     212                                                        -126    1.01    0.00  1.0000
   0  26  -8     255     229                                                         268    1.02   -0.01  1.0000
   0  -1  -9    3551     135                                                        2957  -13.60    0.05  1.0000
   0  -1   9    3499     152                                                        2910  -13.60   -0.07  1.0000
   0  -1   9    3465     122                                                        2879  -13.60   -0.07  1.0000
   0   1   9    3438     173                                                        2854  -13.60   -0.05  1.0000
   0  -1   9    3483      87                                                        2895  -13.60   -0.07  1.0000
   0  -1   9    3751     128                                                        3140  -13.60   -0.07  1.0000
   0  -1  -9    3313     176                                                        2741  -13.60    0.05  1.0000
   0   1  -9    3485     122                                                        2897  -13.60    0.07  1.0000
   0  -1   9    3494     138                                                        2905  -13.60   -0.07  1.0000
   0   1   9    3300     129                                                        2729  -13.60   -0.05  1.0000
   0  -1  -9    3650     140                                                        3048  -13.60    0.05  1.0000
   0   1  -9    3491     132                                                        2903  -13.60    0.07  1.0000
   0   1  -9    3627     122                                                        3027  -13.60    0.07  1.0000
   0  -1   9    3706     179                                                        3099  -13.60   -0.07  1.0000
   0   1   9    3381     150                                                        2802  -13.60   -0.05  1.0000
   0   1   9    3600     134                                                        3002  -13.60   -0.05  1.0000
   0   1  -9    3585     154                                                        2988  -13.60    0.07  1.0000
   0  -1   9    3603      87                                                        3005  -13.60   -0.07  1.0000
   0  -1  -9    3486     151                                                        2898  -13.60    0.05  1.0000
   0   1  -9    3275     180                                                        2706  -13.60    0.07  1.0000
   0   1   9    3379     139                                                        2801  -13.60   -0.05  1.0000
   0  -3  -9     267      61                                                         103  -16.20    0.01  1.0000
   0   3  -9     243      26                                                          88  -16.20    0.07  1.0000
   0  -3   9     279      33                                                         110  -16.20   -0.07  1.0000
   0  -3   9     195      27                                                          60  -16.20   -0.07  1.0000
   0  -3   9     203      45                                                          65  -16.20   -0.07  1.0000
   0  -3  -9     327      49                                                         141  -16.20    0.01  1.0000
   0  -3  -9     189      68                                                          57  -16.20    0.01  1.0000
   0   3  -9     172      64                                                          48  -16.20    0.07  1.0000
   0  -3  -9     198      20                                                          62  -16.20    0.01  1.0000
   0   3  -9     169      53                                                          46  -16.20    0.07  1.0000
   0  -3   9     258      59                                                          97  -16.20   -0.07  1.0000
   0  -3  -9     259      22                                                          98  -16.20    0.01  1.0000
   0  -3  -9     223      45                                                          76  -16.20    0.01  1.0000
   0   3   9     238      55                                                          85  -16.20   -0.01  1.0000
   0   3  -9     231      31                                                          81  -16.20    0.07  1.0000
   0  -3   9     228      32                                                          79  -16.20   -0.07  1.0000
   0  -3   9     299      32                                                         123  -16.20   -0.07  1.0000
   0   3   9     238      47                                                          85  -16.20   -0.01  1.0000
   0  -3   9     224      51                                                          77  -16.20   -0.07  1.0000
   0   3  -9     223      41                                                          76  -16.20    0.07  1.0000
   0   3   9     195      54                                                          60  -16.20   -0.01  1.0000
   0   3   9     184      46                                                          54  -16.20   -0.01  1.0000
   0  -3  -9     352      52                                                         158  -16.20    0.01  1.0000
   0  -5   9    3346      99                                                        2582  -18.37   -0.06  1.0000
   0   5  -9    3296     189                                                        2538  -18.37    0.06  1.0000
   0  -5   9    3616     181                                                        2820  -18.37   -0.06  1.0000
   0  -5  -9    3429     115                                                        2655  -18.36   -0.02  1.0000
   0   5   9    3297     146                                                        2539  -18.36    0.02  1.0000
   0   5  -9    3606     134                                                        2811  -18.37    0.06  1.0000
   0   5   9    3524     157                                                        2739  -18.36    0.02  1.0000
   0  -5   9    3262     128                                                        2508  -18.37   -0.06  1.0000
   0  -5   9    3513     124                                                        2729  -18.37   -0.06  1.0000
   0   5   9    3603     150                                                        2808  -18.36    0.02  1.0000
   0   5   9    3336     145                                                        2573  -18.36    0.02  1.0000
   0   5  -9    3573      91                                                        2782  -18.37    0.06  1.0000
   0   5  -9    3526     150                                                        2740  -18.37    0.06  1.0000
   0  -5  -9    3276     166                                                        2521  -18.36   -0.02  1.0000
   0   5   9    3465     176                                                        2687  -18.36    0.02  1.0000
   0  -5  -9    3391     111                                                        2622  -18.36   -0.02  1.0000
   0  -5  -9    3346     145                                                        2582  -18.36   -0.02  1.0000
   0  -5  -9    3558     178                                                        2769  -18.36   -0.02  1.0000
   0   5  -9    3546      93                                                        2758  -18.37    0.06  1.0000
   0  -5  -9    3401     142                                                        2630  -18.36   -0.02  1.0000
   0  -5   9    3431     101                                                        2657  -18.37   -0.06  1.0000
   0  -5  -9    3592     143                                                        2799  -18.36   -0.02  1.0000
   0   7   9     198      47                                                          56  -17.24    0.03  1.0000
   0   7   9     165      59                                                          39  -17.24    0.03  1.0000
   0  -7  -9      44      52                                                        -102  -17.24   -0.03  1.0000
   0  -7   9     152      49                                                          33  -17.24   -0.05  1.0000
   0  -7  -9     112      44                                                          16  -17.24   -0.03  1.0000
   0  -7  -9      44      67                                                         -66  -17.24   -0.03  1.0000
   0   7  -9     219      75                                                          67  -17.24    0.05  1.0000
   0  -7   9     181      66                                                          47  -17.24   -0.05  1.0000
   0   7   9     141      64                                                          28  -17.24    0.03  1.0000
   0  -7   9      44      49                                                         -27  -17.24   -0.05  1.0000
   0   7  -9      44      49                                                          -5  -17.24    0.05  1.0000
   0  -7   9     198      71                                                          56  -17.24   -0.05  1.0000
   0  -7   9      82      20                                                           6  -17.24   -0.05  1.0000
   0  -7   9     219      21                                                          67  -17.24   -0.05  1.0000
   0   7  -9     146      59                                                          30  -17.24    0.05  1.0000
   0   7   9      44      58                                                         -25  -17.24    0.03  1.0000
   0  -7  -9      44      78                                                         -65  -17.24   -0.03  1.0000
   0   7   9     228      61                                                          72  -17.24    0.03  1.0000
   0   7   9     157      70                                                          35  -17.24    0.03  1.0000
   0  -7  -9      44      47                                                         -62  -17.24   -0.03  1.0000
   0  -9   9    3191     103                                                        3774  -12.91   -0.03  1.0000
   0   9  -9    2941     193                                                        3502  -12.91    0.03  1.0000
   0   9   9    3034     174                                                        3603  -12.91    0.01  1.0000
   0  -9   9    2753     198                                                        3296  -12.91   -0.03  1.0000
   0  -9   9    3063     229                                                        3634  -12.91   -0.03  1.0000
   0   9   9    3248     196                                                        3836  -12.91    0.01  1.0000
   0  -9  -9    2966     174                                                        3529  -12.91   -0.01  1.0000
   0  -9  -9    2941     230                                                        3501  -12.91   -0.01  1.0000
   0  -9   9    3119     175                                                        3696  -12.91   -0.03  1.0000
   0  -9   9    3235     188                                                        3822  -12.91   -0.03  1.0000
   0  -9   9    3068     104                                                        3640  -12.91   -0.03  1.0000
   0  -9   9    3119     222                                                        3696  -12.91   -0.03  1.0000
   0   9   9    3265     224                                                        3854  -12.91    0.01  1.0000
   0   9   9    3264     198                                                        3853  -12.91    0.01  1.0000
   0  -9   9    3022     171                                                        3590  -12.91   -0.03  1.0000
   0   9   9    3299     277                                                        3891  -12.91    0.01  1.0000
   0  -9  -9    2975     188                                                        3539  -12.91   -0.01  1.0000
   0  -9  -9    2967     189                                                        3530  -12.91   -0.01  1.0000
   0   9  -9    2996     182                                                        3561  -12.91    0.03  1.0000
   0  -9  -9    3602     247                                                        4220  -12.91   -0.01  1.0000
   0  11  -9       6      67                                                          30   -7.80    0.01  1.0000
   0  11   9      75      80                                                         135   -7.80   -0.02  1.0000
   0 -11   9       1      84                                                          14   -7.80   -0.01  1.0000
   0 -11  -9      69      94                                                         127   -7.80    0.02  1.0000
   0 -11   9       0      85                                                          10   -7.80   -0.01  1.0000
   0 -11  -9       2      73                                                          20   -7.80    0.02  1.0000
   0 -11   9      28      72                                                          69   -7.80   -0.01  1.0000
   0  11   9       9      81                                                         -40   -7.80   -0.02  1.0000
   0 -11   9       9      67                                                         -83   -7.80   -0.01  1.0000
   0 -11   9      90      77                                                         155   -7.80   -0.01  1.0000
   0 -11  -9      30      81                                                          72   -7.80    0.02  1.0000
   0 -11  -9      23      68                                                          60   -7.80    0.02  1.0000
   0  11   9      54      78                                                         107   -7.80   -0.02  1.0000
   0  11   9      82      69                                                         145   -7.80   -0.02  1.0000
   0  11   9      40      75                                                          87   -7.80   -0.02  1.0000
   0 -11   9       9      79                                                          -4   -7.80   -0.01  1.0000
   0 -11   9       4      83                                                          26   -7.80   -0.01  1.0000
   0  11   9     152     126                                                         234   -7.80   -0.02  1.0000
   0 -11  -9       0      83                                                           8   -7.80    0.02  1.0000
   0 -13  -9    7759     334                                                        8029   -3.97    0.03  1.0000
   0 -13  -9    8604     337                                                        8889   -3.97    0.03  1.0000
   0 -13   9    7801     354                                                        8073   -3.98    0.01  1.0000
   0 -13   9    8036     311                                                        8312   -3.98    0.01  1.0000
   0 -13   9    7925     401                                                        8199   -3.98    0.01  1.0000
   0 -13   9    7633     394                                                        7902   -3.98    0.01  1.0000
   0 -13   9    8143     312                                                        8420   -3.98    0.01  1.0000
   0 -13   9    7858     352                                                        8131   -3.98    0.01  1.0000
   0 -13  -9    7865     378                                                        8137   -3.97    0.03  1.0000
   0 -13  -9    7909     340                                                        8182   -3.97    0.03  1.0000
   0  13   9    8012     336                                                        8287   -3.97   -0.03  1.0000
   0  13   9    8112     336                                                        8388   -3.97   -0.03  1.0000
   0 -13  -9    7702     383                                                        7971   -3.97    0.03  1.0000
   0  13   9    7851     370                                                        8123   -3.97   -0.03  1.0000
   0  13   9    7484     450                                                        7750   -3.97   -0.03  1.0000
   0 -13   9    7901     341                                                        8174   -3.98    0.01  1.0000
   0  13   9    7969     331                                                        8243   -3.97   -0.03  1.0000
   0  13   9    8304     335                                                        8584   -3.97   -0.03  1.0000
   0  13  -9    7975     339                                                        8250   -3.98   -0.01  1.0000
   0  15   9     384     168                                                         362   -1.52   -0.01  1.0000
   0 -15   9     430     118                                                         406   -1.52    0.00  1.0000
   0 -15   9     341     129                                                         320   -1.52    0.00  1.0000
   0  15   9     275     111                                                         256   -1.52   -0.01  1.0000
   0  15   9     418     121                                                         395   -1.52   -0.01  1.0000
   0 -15  -9     470     126                                                         445   -1.52    0.01  1.0000
   0 -15   9     467     132                                                         442   -1.52    0.00  1.0000
   0 -15   9     468     129                                                         443   -1.52    0.00  1.0000
   0 -15   9     364     131                                                         342   -1.52    0.00  1.0000
   0  15  -9     432     116                                                         408   -1.52    0.00  1.0000
   0 -15  -9     462     119                                                         437   -1.52    0.01  1.0000
   0  15  -9     488     108                                                         463   -1.52    0.00  1.0000
   0 -15   9     498     115                                                         472   -1.52    0.00  1.0000
   0  15   9     195     107                                                         179   -1.52   -0.01  1.0000
   0 -15  -9     489     133                                                         464   -1.52    0.01  1.0000
   0 -15   9     432     119                                                         408   -1.52    0.00  1.0000
   0 -15  -9     485     117                                                         460   -1.52    0.01  1.0000
   0 -15  -9     323     115                                                         302   -1.52    0.01  1.0000
   0  15   9     425     145                                                         401   -1.52   -0.01  1.0000
   0 -15  -9     512     130                                                         486   -1.52    0.01  1.0000
   0 -17  -9    4086     304                                                        4063    0.46   -0.02  1.0000
   0  17   9    3743     250                                                        3721    0.46    0.02  1.0000
   0 -17   9    3987     293                                                        3965    0.46   -0.02  1.0000
   0  17   9    3850     305                                                        3828    0.46    0.02  1.0000
   0 -17  -9    3900     308                                                        3878    0.46   -0.02  1.0000
   0 -17   9    4072     283                                                        4049    0.46   -0.02  1.0000
   0 -17   9    3584     266                                                        3563    0.46   -0.02  1.0000
   0 -17  -9    3632     247                                                        3611    0.46   -0.02  1.0000
   0 -17  -9    3626     261                                                        3605    0.46   -0.02  1.0000
   0  17   9    3532     288                                                        3511    0.46    0.02  1.0000
   0 -17   9    3706     114                                                        3684    0.46   -0.02  1.0000
   0  17   9    3411     253                                                        3390    0.46    0.02  1.0000
   0 -17  -9    3781     277                                                        3759    0.46   -0.02  1.0000
   0 -17  -9    3800     248                                                        3778    0.46   -0.02  1.0000
   0 -17   9    3752     242                                                        3730    0.46   -0.02  1.0000
   0 -17   9    3780     116                                                        3758    0.46   -0.02  1.0000
   0 -17   9    3750     304                                                        3728    0.46   -0.02  1.0000
   0  17  -9    3421     230                                                        3400    0.46    0.02  1.0000
   0 -19  -9    5014     299                                                        5129    2.10   -0.03  1.0000
   0 -19   9    4818     314                                                        4931    2.11   -0.02  1.0000
   0 -19  -9    4317     321                                                        4423    2.10   -0.03  1.0000
   0 -19   9    4605     151                                                        4715    2.11   -0.02  1.0000
   0  19   9    4961     355                                                        5075    2.10    0.03  1.0000
   0 -19  -9    5230     323                                                        5347    2.10   -0.03  1.0000
   0  19  -9    5144     294                                                        5260    2.11    0.02  1.0000
   0 -19   9    4340     343                                                        4447    2.11   -0.02  1.0000
   0  19   9    4397     308                                                        4504    2.10    0.03  1.0000
   0 -19   9    4150     323                                                        4255    2.11   -0.02  1.0000
   0 -19  -9    4972     350                                                        5086    2.10   -0.03  1.0000
   0 -19   9    4914     155                                                        5028    2.11   -0.02  1.0000
   0 -19   9    4669     383                                                        4780    2.11   -0.02  1.0000
   0  19   9    4538     308                                                        4647    2.10    0.03  1.0000
   0 -19  -9    5982     379                                                        6107    2.10   -0.03  1.0000
   0 -19   9    4354     303                                                        4461    2.11   -0.02  1.0000
   0 -21  -9     124     171                                                         148    2.66   -0.02  1.0000
   0 -21  -9      17     153                                                          26    2.66   -0.02  1.0000
   0 -21   9     102     171                                                         124    2.66   -0.01  1.0000
   0  21   9       1     177                                                         -28    2.66    0.02  1.0000
   0  21  -9     153     151                                                         179    2.66    0.01  1.0000
   0 -21   9      11      42                                                          19    2.66   -0.01  1.0000
   0 -21  -9      84     165                                                         104    2.66   -0.02  1.0000
   0  21   9      54     152                                                          70    2.66    0.02  1.0000
   0 -21   9      48     169                                                          63    2.66   -0.01  1.0000
   0 -21  -9      38     140                                                          52    2.66   -0.02  1.0000
   0 -21   9      66     161                                                          84    2.66   -0.01  1.0000
   0 -21  -9     169     187                                                         197    2.66   -0.02  1.0000
   0 -21   9      26      45                                                          38    2.66   -0.01  1.0000
   0  21   9      38     140                                                          52    2.66    0.02  1.0000
   0 -23  -9    1649     262                                                        1708    1.88   -0.01  1.0000
   0 -23   9    1898     268                                                        1961    1.88    0.01  1.0000
   0 -23   9    2023     299                                                        2088    1.88    0.01  1.0000
   0 -23  -9    1828     271                                                        1890    1.88   -0.01  1.0000
   0 -23   9    1849     293                                                        1912    1.88    0.01  1.0000
   0 -23   9    1981     109                                                        2046    1.88    0.01  1.0000
   0 -23  -9    1658     279                                                        1717    1.88   -0.01  1.0000
   0  23   9    1957     244                                                        2021    1.88    0.01  1.0000
   0  23  -9    2211     252                                                        2279    1.88   -0.01  1.0000
   0 -23  -9    2154     277                                                        2221    1.88   -0.01  1.0000
   0 -25   9    1044     249                                                        1026    0.73    0.01  1.0000
   0 -25   9    1015     104                                                         997    0.73    0.01  1.0000
   0 -25  -9    1261     245                                                        1241    0.72    0.00  1.0000
   0 -25  -9    1327     236                                                        1307    0.72    0.00  1.0000
   0 -25  -9     898     258                                                         881    0.72    0.00  1.0000
   0 -25   9    1013     109                                                         995    0.73    0.01  1.0000
   0  25   9     840     236                                                         824    0.72    0.00  1.0000
   0 -25   9     728     253                                                         713    0.73    0.01  1.0000
   0  25  -9    1109     238                                                        1091    0.73   -0.01  1.0000
   0 -27  -9    1425     325                                                        1435    0.34    0.00  1.0000
   0 -27   9    1389     327                                                        1399    0.35    0.01  1.0000
   0 -27   9    1608     360                                                        1619    0.35    0.01  1.0000
   0 -27   9    1575     117                                                        1586    0.35    0.01  1.0000
   0 -27   9    1527     334                                                        1537    0.35    0.01  1.0000
   0 -27   9    1465     123                                                        1475    0.35    0.01  1.0000
   0 -27  -9    1641     337                                                        1652    0.34    0.00  1.0000
   0  27  -9    2271     303                                                        2284    0.35   -0.01  1.0000
   0 -27  -9    1012     238                                                        1020    0.34    0.00  1.0000
   0  27   9    1597     306                                                        1608    0.34    0.00  1.0000
   0   0 -10   79685    1898                                                       76844   13.26    0.01  1.0000
   0   0  10   78263    1900                                                       75448   13.26   -0.01  1.0000
   0   0  10   75730    2452                                                       72961   13.26   -0.01  1.0000
   0   0  10   75208    1897                                                       72449   13.26   -0.01  1.0000
   0   0 -10   80268    1898                                                       77417   13.26    0.01  1.0000
   0   0 -10   78482    2459                                                       75663   13.26    0.01  1.0000
   0   0 -10   79366    2109                                                       76531   13.26    0.01  1.0000
   0   0  10   78774    1928                                                       75950   13.26   -0.01  1.0000
   0  -2 -10    1926     128                                                        2254    9.37   -0.01  1.0000
   0  -2  10    2115     115                                                        2458    9.37   -0.02  1.0000
   0   2  10    1970     144                                                        2302    9.37    0.01  1.0000
   0   2 -10    2007     142                                                        2341    9.37    0.02  1.0000
   0  -2  10    2112     115                                                        2455    9.37   -0.02  1.0000
   0   2  10    2151     136                                                        2497    9.37    0.01  1.0000
   0  -2 -10    2278     178                                                        2633    9.37   -0.01  1.0000
   0   2 -10    2125     114                                                        2469    9.37    0.02  1.0000
   0   2  10    2290     175                                                        2646    9.37    0.01  1.0000
   0   2  10    2213     135                                                        2564    9.37    0.01  1.0000
   0  -2  10    2025     128                                                        2361    9.37   -0.02  1.0000
   0  -2 -10    2200     160                                                        2550    9.37   -0.01  1.0000
   0   2 -10    2072     111                                                        2412    9.37    0.02  1.0000
   0  -2 -10    2161     127                                                        2508    9.37   -0.01  1.0000
   0  -2  10    2283     180                                                        2639    9.37   -0.02  1.0000
   0   2  10    2023     135                                                        2359    9.37    0.01  1.0000
   0   2 -10    2305     134                                                        2663    9.37    0.02  1.0000
   0  -2  10    2319      91                                                        2678    9.37   -0.02  1.0000
   0   2 -10    2294     181                                                        2651    9.37    0.02  1.0000
   0  -2  10    2109      88                                                        2451    9.37   -0.02  1.0000
   0   4 -10      30      28                                                          28    0.38    0.04  1.0000
   0  -4 -10       0      70                                                        -109    0.38   -0.04  1.0000
   0  -4  10      21      36                                                          20    0.38   -0.04  1.0000
   0  -4  10       0      29                                                         -15    0.38   -0.04  1.0000
   0  -4 -10     278      73                                                         273    0.38   -0.04  1.0000
   0   4  10       0      54                                                         -40    0.38    0.04  1.0000
   0  -4 -10      32      52                                                          30    0.38   -0.04  1.0000
   0   4  10      67      56                                                          65    0.38    0.04  1.0000
   0   4 -10       0      71                                                         -80    0.38    0.04  1.0000
   0  -4  10      29      64                                                          27    0.38   -0.04  1.0000
   0  -4  10      59      46                                                          57    0.38   -0.04  1.0000
   0  -4 -10       0      23                                                          -3    0.38   -0.04  1.0000
   0  -4  10       0      59                                                         -22    0.38   -0.04  1.0000
   0   4 -10       0      24                                                          -7    0.38    0.04  1.0000
   0  -4  10      24      31                                                          23    0.38   -0.04  1.0000
   0   4  10      68      75                                                          66    0.38    0.04  1.0000
   0  -4 -10      13      47                                                          12    0.38   -0.04  1.0000
   0   4  10       0      62                                                         -43    0.38    0.04  1.0000
   0  -4  10      12      29                                                          11    0.38   -0.04  1.0000
   0   4  10      37      59                                                          35    0.38    0.04  1.0000
   0  -6  10      26      63                                                           4   -8.07   -0.06  1.0000
   0   6  10      10      61                                                          -3   -8.07    0.06  1.0000
   0  -6 -10      61      35                                                          22   -8.07   -0.06  1.0000
   0  -6  10      96      50                                                          45   -8.07   -0.06  1.0000
   0  -6  10     102      28                                                          49   -8.07   -0.06  1.0000
   0   6  10     123      60                                                          64   -8.07    0.06  1.0000
   0  -6  10      10      42                                                         -20   -8.07   -0.06  1.0000
   0   6 -10      95      18                                                          44   -8.07    0.06  1.0000
   0  -6  10      10      53                                                         -40   -8.07   -0.06  1.0000
   0  -6 -10      81      39                                                          35   -8.07   -0.06  1.0000
   0   6  10      10      60                                                         -93   -8.07    0.06  1.0000
   0   6 -10      10      56                                                         -36   -8.07    0.06  1.0000
   0  -6  10     154      51                                                          87   -8.07   -0.06  1.0000
   0   6 -10      39      72                                                          10   -8.07    0.06  1.0000
   0  -6  10      10      40                                                         -33   -8.07   -0.06  1.0000
   0  -6 -10     116      73                                                          59   -8.07   -0.06  1.0000
   0  -6 -10      96      73                                                          45   -8.07   -0.06  1.0000
   0  -6 -10      67      59                                                          26   -8.07   -0.06  1.0000
   0   6  10      93      64                                                          43   -8.07    0.06  1.0000
   0  -6  10      39      26                                                          10   -8.07   -0.06  1.0000
   0   6  10     161      61                                                          92   -8.07    0.06  1.0000
   0  -8  10     173      38                                                         314  -11.97   -0.06  1.0000
   0   8  10     265      87                                                         435  -11.98    0.05  1.0000
   0   8 -10      69      92                                                         166  -11.97    0.06  1.0000
   0   8  10     233     120                                                         394  -11.98    0.05  1.0000
   0  -8  10      58      77                                                         149  -11.97   -0.06  1.0000
   0  -8  10     150      73                                                         283  -11.97   -0.06  1.0000
   0   8  10     346     106                                                         537  -11.98    0.05  1.0000
   0  -8 -10      31     107                                                         103  -11.98   -0.05  1.0000
   0  -8 -10      49     100                                                         135  -11.98   -0.05  1.0000
   0  -8 -10     122      64                                                         245  -11.98   -0.05  1.0000
   0   8  10     213      84                                                         368  -11.98    0.05  1.0000
   0   8 -10     203      84                                                         355  -11.97    0.06  1.0000
   0  -8  10     177      39                                                         320  -11.97   -0.06  1.0000
   0  -8 -10     147      79                                                         279  -11.98   -0.05  1.0000
   0  -8  10      63      93                                                         156  -11.97   -0.06  1.0000
   0   8  10      84      81                                                         189  -11.98    0.05  1.0000
   0  -8 -10     135      63                                                         262  -11.98   -0.05  1.0000
   0  -8  10      87      67                                                         193  -11.97   -0.06  1.0000
   0  -8  10     143      66                                                         273  -11.97   -0.06  1.0000
   0  -8 -10     154      82                                                         289  -11.98   -0.05  1.0000
   0 -10 -10   54679    1366                                                       52664  -11.36   -0.03  1.0000
   0  10 -10   54265    1444                                                       52258  -11.36    0.03  1.0000
   0 -10  10   52965    1726                                                       50983  -11.36   -0.03  1.0000
   0 -10  10   53228    1250                                                       51241  -11.36   -0.03  1.0000
   0 -10 -10   55021    1433                                                       53000  -11.36   -0.03  1.0000
   0 -10 -10   52780    1518                                                       50801  -11.36   -0.03  1.0000
   0 -10  10   50805    1482                                                       48864  -11.36   -0.03  1.0000
   0 -10  10   50847    1724                                                       48905  -11.36   -0.03  1.0000
   0  10  10   52339    1360                                                       50368  -11.36    0.03  1.0000
   0  10  10   51764    1357                                                       49804  -11.36    0.03  1.0000
   0  10  10   53460    1511                                                       51468  -11.36    0.03  1.0000
   0  10  10   47452    1741                                                       45577  -11.36    0.03  1.0000
   0  10 -10   53584    1491                                                       51590  -11.36    0.03  1.0000
   0 -10 -10   52304    1428                                                       50334  -11.36   -0.03  1.0000
   0 -10  10   53345    1350                                                       51356  -11.36   -0.03  1.0000
   0 -10  10   53813    1349                                                       51815  -11.36   -0.03  1.0000
   0 -10  10   53212    1444                                                       51225  -11.36   -0.03  1.0000
   0  10  10   53708    1383                                                       51712  -11.36    0.03  1.0000
   0 -10 -10   54049    1711                                                       52046  -11.36   -0.03  1.0000
   0 -10  10   52877    1250                                                       50896  -11.36   -0.03  1.0000
   0 -10 -10   55540    1369                                                       53509  -11.36   -0.03  1.0000
   0  12  10      75     108                                                         145   -8.76    0.00  1.0000
   0 -12  10      79      92                                                         150   -8.76   -0.01  1.0000
   0 -12  10      37      98                                                          89   -8.76   -0.01  1.0000
   0 -12  10     106      81                                                         186   -8.76   -0.01  1.0000
   0  12 -10      34      80                                                          85   -8.76    0.01  1.0000
   0 -12 -10      25      81                                                          70   -8.76    0.00  1.0000
   0 -12 -10     201     104                                                         308   -8.76    0.00  1.0000
   0  12  10     106      95                                                         186   -8.76    0.00  1.0000
   0 -12 -10      48      84                                                         105   -8.76    0.00  1.0000
   0  12  10      84     153                                                         157   -8.76    0.00  1.0000
   0 -12  10      61     101                                                         125   -8.76   -0.01  1.0000
   0 -12  10      70      98                                                         137   -8.76   -0.01  1.0000
   0 -12 -10      73      94                                                         142   -8.76    0.00  1.0000
   0 -12  10      65     105                                                         131   -8.76   -0.01  1.0000
   0  12  10     164      93                                                         261   -8.76    0.00  1.0000
   0 -12 -10      73      94                                                         142   -8.76    0.00  1.0000
   0 -12 -10       4      97                                                          29   -8.76    0.00  1.0000
   0 -12  10      37      65                                                          89   -8.76   -0.01  1.0000
   0  14  10    4027     246                                                        3729   -6.26    0.01  1.0000
   0 -14  10    3830     266                                                        3539   -6.26   -0.01  1.0000
   0 -14  10    3875     209                                                        3582   -6.26   -0.01  1.0000
   0 -14  10    4404     282                                                        4092   -6.26   -0.01  1.0000
   0 -14 -10    3962     235                                                        3666   -6.26   -0.01  1.0000
   0 -14 -10    4349     238                                                        4039   -6.26   -0.01  1.0000
   0 -14 -10    4466     276                                                        4152   -6.26   -0.01  1.0000
   0 -14  10    4482     254                                                        4167   -6.26   -0.01  1.0000
   0 -14 -10    4248     254                                                        3941   -6.26   -0.01  1.0000
   0  14  10    3628     256                                                        3345   -6.26    0.01  1.0000
   0 -14 -10    4118     269                                                        3816   -6.26   -0.01  1.0000
   0  14  10    4456     250                                                        4142   -6.26    0.01  1.0000
   0  14  10    3682     344                                                        3397   -6.26    0.01  1.0000
   0 -14  10    4096     278                                                        3795   -6.26   -0.01  1.0000
   0 -14  10    4091     260                                                        3790   -6.26   -0.01  1.0000
   0 -14 -10    4058     252                                                        3759   -6.26   -0.01  1.0000
   0 -14  10    3806     249                                                        3516   -6.26   -0.01  1.0000
   0  14  10    4191     230                                                        3887   -6.26    0.01  1.0000
   0 -14  10    4267     215                                                        3960   -6.26   -0.01  1.0000
   0 -16 -10      60     149                                                          87   -4.20   -0.03  1.0000
   0  16  10       3     161                                                         -96   -4.20    0.03  1.0000
   0 -16 -10       8     124                                                          20   -4.20   -0.03  1.0000
   0 -16  10      39     131                                                          62   -4.20   -0.03  1.0000
   0 -16 -10     124     125                                                         162   -4.20   -0.03  1.0000
   0 -16  10       3     147                                                         -19   -4.20   -0.03  1.0000
   0 -16  10       3      92                                                         -29   -4.20   -0.03  1.0000
   0 -16  10      42     118                                                          66   -4.20   -0.03  1.0000
   0  16  10       3     106                                                        -118   -4.20    0.03  1.0000
   0 -16  10      82     107                                                         114   -4.20   -0.03  1.0000
   0 -16 -10       3      96                                                         -90   -4.20   -0.03  1.0000
   0 -16  10       3     117                                                        -159   -4.20   -0.03  1.0000
   0 -16  10     147     149                                                         189   -4.20   -0.03  1.0000
   0 -16  10       3     108                                                        -144   -4.20   -0.03  1.0000
   0 -16 -10       3     102                                                         -47   -4.20   -0.03  1.0000
   0  16  10       1     108                                                           7   -4.20    0.03  1.0000
   0 -16 -10       3     142                                                         -39   -4.20   -0.03  1.0000
   0  16  10      40     116                                                          63   -4.20    0.03  1.0000
   0 -18  10     460     164                                                         424   -2.25   -0.04  1.0000
   0 -18 -10     419     156                                                         384   -2.26   -0.05  1.0000
   0 -18  10     716     163                                                         671   -2.25   -0.04  1.0000
   0 -18 -10     642     183                                                         599   -2.26   -0.05  1.0000
   0  18  10     567     187                                                         527   -2.26    0.05  1.0000
   0 -18  10     193     150                                                         170   -2.25   -0.04  1.0000
   0  18  10     336     148                                                         305   -2.26    0.05  1.0000
   0 -18 -10     517     140                                                         478   -2.26   -0.05  1.0000
   0  18  10     264     139                                                         237   -2.26    0.05  1.0000
   0 -18 -10     349     128                                                         317   -2.26   -0.05  1.0000
   0 -18 -10     589     157                                                         548   -2.26   -0.05  1.0000
   0 -18  10     384     137                                                         351   -2.25   -0.04  1.0000
   0  18 -10     440     132                                                         405   -2.25    0.04  1.0000
   0 -18  10     323     197                                                         293   -2.25   -0.04  1.0000
   0  20  10   17295     770                                                       17352   -0.57    0.04  1.0000
   0  20  10   17431     658                                                       17489   -0.57    0.04  1.0000
   0  20  10   19577     677                                                       19638   -0.57    0.04  1.0000
   0 -20 -10   19331     779                                                       19392   -0.57   -0.04  1.0000
   0 -20 -10   18850     684                                                       18910   -0.57   -0.04  1.0000
   0 -20  10   18074     802                                                       18132   -0.57   -0.03  1.0000
   0 -20  10   20657     737                                                       20719   -0.57   -0.03  1.0000
   0 -20 -10   19926     775                                                       19987   -0.57   -0.04  1.0000
   0  20 -10   20109     660                                                       20170   -0.57    0.03  1.0000
   0 -20  10   19517     749                                                       19578   -0.57   -0.03  1.0000
   0 -22 -10      40     179                                                          42    0.42   -0.02  1.0000
   0 -22 -10       0     178                                                        -219    0.42   -0.02  1.0000
   0  22 -10       0     144                                                         -93    0.42    0.00  1.0000
   0 -22 -10     126     142                                                         130    0.42   -0.02  1.0000
   0 -22  10       0     186                                                          -4    0.42    0.00  1.0000
   0 -22 -10     151     201                                                         155    0.42   -0.02  1.0000
   0 -22  10     159     184                                                         163    0.42    0.00  1.0000
   0  22  10     140     154                                                         144    0.42    0.02  1.0000
   0  24 -10     326     188                                                         316    0.73   -0.02  1.0000
   0 -24 -10     428     248                                                         417    0.73    0.01  1.0000
   0 -24 -10     278     231                                                         269    0.73    0.01  1.0000
   0 -24  10     584     228                                                         571    0.73    0.02  1.0000
   0 -24 -10     231     208                                                         223    0.73    0.01  1.0000
   0 -24 -10     491     183                                                         479    0.73    0.01  1.0000
   0 -24  10       0     210                                                        -167    0.73    0.02  1.0000
   0  24  10     571     183                                                         558    0.73   -0.01  1.0000
   0 -26 -10       0     262                                                        -109    0.85    0.01  1.0000
   0 -26 -10       0     191                                                        -193    0.85    0.01  1.0000
   0 -26  10     356     265                                                         344    0.85    0.02  1.0000
   0 -26  10     368     268                                                         356    0.85    0.02  1.0000
   0 -26  10       0     255                                                         -47    0.85    0.02  1.0000
   0  26  10       0     227                                                        -145    0.85   -0.01  1.0000
   0  26 -10     177     255                                                         168    0.85   -0.02  1.0000
   0 -26 -10     301     275                                                         290    0.85    0.01  1.0000
   0   1  11     197      67                                                         403   15.74    0.03  1.0000
   0  -1  11     199      57                                                         405   15.74    0.03  1.0000
   0   1 -11     264      61                                                         496   15.74   -0.03  1.0000
   0  -1 -11     251      65                                                         479   15.74   -0.03  1.0000
   0  -1 -11     181      68                                                         380   15.74   -0.03  1.0000
   0   1  11     331     126                                                         587   15.74    0.03  1.0000
   0  -1 -11     139     110                                                         317   15.74   -0.03  1.0000
   0   1 -11      61      89                                                         192   15.74   -0.03  1.0000
   0   1 -11      33     101                                                         139   15.74   -0.03  1.0000
   0  -1  11     239      66                                                         462   15.74    0.03  1.0000
   0  -1 -11      91      99                                                         243   15.74   -0.03  1.0000
   0   1 -11     190      64                                                         392   15.74   -0.03  1.0000
   0   1 -11     155      58                                                         342   15.74   -0.03  1.0000
   0   1  11     218      69                                                         432   15.74    0.03  1.0000
   0  -1  11     295      77                                                         538   15.74    0.03  1.0000
   0  -1  11      29     103                                                         130   15.74    0.03  1.0000
   0   3 -11   10098     323                                                       11038   11.95   -0.01  1.0000
   0   3 -11   10120     471                                                       11061   11.95   -0.01  1.0000
   0   3  11   10993     483                                                       11973   11.95    0.04  1.0000
   0   3 -11   10344     395                                                       11295   11.95   -0.01  1.0000
   0  -3 -11   10454     310                                                       11410   11.95   -0.04  1.0000
   0  -3 -11   10073     309                                                       11012   11.95   -0.04  1.0000
   0   3  11   11929     425                                                       12949   11.95    0.04  1.0000
   0  -3  11    9818     331                                                       10746   11.95    0.01  1.0000
   0  -3 -11   10638     472                                                       11603   11.95   -0.04  1.0000
   0  -3 -11   10675     411                                                       11641   11.95   -0.04  1.0000
   0   3  11   10444     373                                                       11400   11.95    0.04  1.0000
   0  -3  11   10371     404                                                       11324   11.95    0.01  1.0000
   0  -3  11   10193     328                                                       11138   11.95    0.01  1.0000
   0  -3  11   10233     355                                                       11179   11.95    0.01  1.0000
   0   3 -11   10378     327                                                       11331   11.95   -0.01  1.0000
   0  -3 -11   10366     362                                                       11318   11.95   -0.04  1.0000
   0   3  11   10515     365                                                       11474   11.95    0.04  1.0000
   0   3 -11   10069     352                                                       11008   11.95   -0.01  1.0000
   0   3  11   10423     364                                                       11378   11.95    0.04  1.0000
   0  -3  11    9961     330                                                       10895   11.95    0.01  1.0000
   0  -3 -11   10288     364                                                       11237   11.95   -0.04  1.0000
   0  -3  11    9846     470                                                       10775   11.95    0.01  1.0000
   0  -3 -11   10309     358                                                       11259   11.95   -0.04  1.0000
   0  -3  11   10066     329                                                       11005   11.95    0.01  1.0000
   0  -5 -11     436      74                                                         342    6.21   -0.06  1.0000
   0  -5  11     468      49                                                         371    6.22   -0.03  1.0000
   0   5  11     634      86                                                         520    6.21    0.06  1.0000
   0   5  11     432      78                                                         339    6.21    0.06  1.0000
   0  -5  11     501      90                                                         400    6.22   -0.03  1.0000
   0   5  11     352      76                                                         268    6.21    0.06  1.0000
   0  -5  11     559      97                                                         452    6.22   -0.03  1.0000
   0   5 -11     450     102                                                         355    6.22    0.03  1.0000
   0   5 -11     422      86                                                         330    6.22    0.03  1.0000
   0   5  11     544      91                                                         439    6.21    0.06  1.0000
   0  -5 -11     474      97                                                         376    6.21   -0.06  1.0000
   0  -5  11     515      56                                                         413    6.22   -0.03  1.0000
   0   5 -11     419      66                                                         327    6.22    0.03  1.0000
   0  -5 -11     475      48                                                         377    6.21   -0.06  1.0000
   0   5 -11     473      44                                                         375    6.22    0.03  1.0000
   0  -5 -11     570      79                                                         462    6.21   -0.06  1.0000
   0  -5  11     534      61                                                         430    6.22   -0.03  1.0000
   0  -5  11     519      52                                                         416    6.22   -0.03  1.0000
   0  -5 -11     391      72                                                         303    6.21   -0.06  1.0000
   0   5  11     382      99                                                         295    6.21    0.06  1.0000
   0  -5 -11     360      87                                                         275    6.21   -0.06  1.0000
   0  -5 -11     422      42                                                         330    6.21   -0.06  1.0000
   0  -5  11     448      68                                                         353    6.22   -0.03  1.0000
   0   7  11    4011     202                                                        3975    0.74    0.08  1.0000
   0  -7  11    4075     137                                                        4038    0.75   -0.06  1.0000
   0   7  11    4055     217                                                        4019    0.74    0.08  1.0000
   0  -7  11    3940     181                                                        3904    0.75   -0.06  1.0000
   0   7  11    3906     200                                                        3871    0.74    0.08  1.0000
   0   7 -11    3977     108                                                        3941    0.75    0.06  1.0000
   0  -7 -11    3983     205                                                        3947    0.74   -0.08  1.0000
   0  -7  11    3934     207                                                        3898    0.75   -0.06  1.0000
   0  -7  11    3895     135                                                        3859    0.75   -0.06  1.0000
   0  -7  11    4039     179                                                        4003    0.75   -0.06  1.0000
   0  -7 -11    3904     247                                                        3869    0.74   -0.08  1.0000
   0  -7 -11    3989     166                                                        3953    0.74   -0.08  1.0000
   0  -7  11    4121     236                                                        4084    0.75   -0.06  1.0000
   0   7 -11    3901     206                                                        3865    0.75    0.06  1.0000
   0  -7 -11    4098     202                                                        4062    0.74   -0.08  1.0000
   0  -7  11    4058     183                                                        4021    0.75   -0.06  1.0000
   0   7  11    4233     206                                                        4196    0.74    0.08  1.0000
   0   7 -11    4182     110                                                        4145    0.75    0.06  1.0000
   0  -7  11    4106     178                                                        4069    0.75   -0.06  1.0000
   0  -7 -11    4145     229                                                        4108    0.74   -0.08  1.0000
   0   7  11    4383     260                                                        4345    0.74    0.08  1.0000
   0   7 -11    4118     257                                                        4081    0.75    0.06  1.0000
   0   9  11   10859     490                                                       11128   -3.35    0.09  1.0000
   0  -9 -11   10677     391                                                       10944   -3.35   -0.09  1.0000
   0  -9 -11   10820     474                                                       11088   -3.35   -0.09  1.0000
   0  -9  11   10684     384                                                       10950   -3.34   -0.07  1.0000
   0   9  11   10805     424                                                       11073   -3.35    0.09  1.0000
   0  -9  11   10706     367                                                       10972   -3.34   -0.07  1.0000
   0  -9 -11   11391     396                                                       11666   -3.35   -0.09  1.0000
   0   9  11   10414     387                                                       10677   -3.35    0.09  1.0000
   0  -9  11   10598     486                                                       10863   -3.34   -0.07  1.0000
   0  -9  11   11130     386                                                       11401   -3.34   -0.07  1.0000
   0   9  11   10963     396                                                       11233   -3.35    0.09  1.0000
   0   9 -11   10861     417                                                       11129   -3.34    0.07  1.0000
   0  -9  11   10520     367                                                       10784   -3.34   -0.07  1.0000
   0   9 -11   11010     489                                                       11280   -3.34    0.07  1.0000
   0  -9 -11   11405     449                                                       11681   -3.35   -0.09  1.0000
   0   9  11   11027     397                                                       11298   -3.35    0.09  1.0000
   0  -9  11   10820     297                                                       11088   -3.34   -0.07  1.0000
   0  -9  11   10812     297                                                       11080   -3.34   -0.07  1.0000
   0  -9  11   11075     415                                                       11346   -3.34   -0.07  1.0000
   0  -9 -11   10939     371                                                       11209   -3.35   -0.09  1.0000
   0 -11 -11      28      97                                                          58   -6.08   -0.09  1.0000
   0  11  11       5     126                                                        -139   -6.08    0.09  1.0000
   0  11  11       5      75                                                         -68   -6.08    0.09  1.0000
   0 -11  11       5      63                                                         -18   -6.08   -0.06  1.0000
   0 -11  11      29     103                                                          59   -6.08   -0.06  1.0000
   0 -11  11      31      90                                                          63   -6.08   -0.06  1.0000
   0 -11 -11      15      79                                                          39   -6.08   -0.09  1.0000
   0 -11 -11       5      84                                                         -53   -6.08   -0.09  1.0000
   0 -11  11     120     100                                                         176   -6.08   -0.06  1.0000
   0 -11  11       5      79                                                         -75   -6.08   -0.06  1.0000
   0 -11  11       5      67                                                         -93   -6.08   -0.06  1.0000
   0 -11  11      46      78                                                          83   -6.08   -0.06  1.0000
   0  11  11       5      79                                                         -50   -6.08    0.09  1.0000
   0  11  11      88      98                                                         137   -6.08    0.09  1.0000
   0 -11 -11       5      83                                                         -23   -6.08   -0.09  1.0000
   0 -11 -11       5      70                                                         -49   -6.08   -0.09  1.0000
   0  11 -11      74      88                                                         119   -6.08    0.06  1.0000
   0 -11 -11      31      93                                                          62   -6.08   -0.09  1.0000
   0 -13 -11    5394     331                                                        5834   -7.67   -0.08  1.0000
   0 -13  11    5571     352                                                        6018   -7.66   -0.05  1.0000
   0 -13  11    5710     347                                                        6162   -7.66   -0.05  1.0000
   0 -13 -11    5412     273                                                        5853   -7.67   -0.08  1.0000
   0 -13  11    5408     258                                                        5848   -7.66   -0.05  1.0000
   0  13  11    5368     288                                                        5807   -7.67    0.08  1.0000
   0 -13  11    5370     269                                                        5809   -7.66   -0.05  1.0000
   0 -13 -11    5610     287                                                        6059   -7.67   -0.08  1.0000
   0  13  11    4483     409                                                        4885   -7.67    0.08  1.0000
   0 -13  11    5049     308                                                        5475   -7.66   -0.05  1.0000
   0 -13  11    5479     290                                                        5922   -7.66   -0.05  1.0000
   0 -13 -11    5577     291                                                        6024   -7.67   -0.08  1.0000
   0 -13 -11    5366     329                                                        5805   -7.67   -0.08  1.0000
   0 -13  11    5629     308                                                        6078   -7.66   -0.05  1.0000
   0  13  11    5211     281                                                        5644   -7.67    0.08  1.0000
   0 -13  11    5528     296                                                        5973   -7.66   -0.05  1.0000
   0  13  11    5081     291                                                        5508   -7.67    0.08  1.0000
   0  15  11     778     129                                                         618   -7.94    0.08  1.0000
   0  15  11     797     146                                                         635   -7.94    0.08  1.0000
   0 -15  11     752     125                                                         595   -7.93   -0.05  1.0000
   0 -15  11     810     110                                                         646   -7.93   -0.05  1.0000
   0  15  11     602     208                                                         462   -7.94    0.08  1.0000
   0 -15 -11     830     138                                                         664   -7.94   -0.08  1.0000
   0 -15 -11     895     158                                                         722   -7.94   -0.08  1.0000
   0 -15 -11    1009     156                                                         825   -7.94   -0.08  1.0000
   0 -15  11     886     161                                                         714   -7.93   -0.05  1.0000
   0 -15  11    1039     149                                                         852   -7.93   -0.05  1.0000
   0 -15  11     908     152                                                         734   -7.93   -0.05  1.0000
   0 -15  11     977     159                                                         796   -7.93   -0.05  1.0000
   0 -15 -11     958     164                                                         779   -7.94   -0.08  1.0000
   0 -15  11     928     165                                                         752   -7.93   -0.05  1.0000
   0  15  11     676     133                                                         527   -7.94    0.08  1.0000
   0 -15 -11     995     158                                                         812   -7.94   -0.08  1.0000
   0 -15  11     888     161                                                         716   -7.93   -0.05  1.0000
   0 -15 -11     811     130                                                         647   -7.94   -0.08  1.0000
   0 -17 -11      59     131                                                         105   -6.74   -0.07  1.0000
   0 -17 -11      17     135                                                          45   -6.74   -0.07  1.0000
   0 -17 -11      26     111                                                          59   -6.74   -0.07  1.0000
   0 -17  11       7     105                                                        -158   -6.73   -0.05  1.0000
   0 -17  11       1     144                                                           3   -6.73   -0.05  1.0000
   0 -17  11       7     122                                                        -150   -6.73   -0.05  1.0000
   0 -17  11      48     142                                                          91   -6.73   -0.05  1.0000
   0 -17 -11       7     147                                                         -44   -6.74   -0.07  1.0000
   0  17  11      43     132                                                          83   -6.74    0.07  1.0000
   0 -17 -11      52     116                                                          96   -6.74   -0.07  1.0000
   0 -17  11      16     167                                                          43   -6.73   -0.05  1.0000
   0 -17  11       1     124                                                           3   -6.73   -0.05  1.0000
   0  17  11       7     187                                                         -47   -6.74    0.07  1.0000
   0 -19 -11    4549     315                                                        4319   -4.52   -0.06  1.0000
   0 -19 -11    4646     348                                                        4413   -4.52   -0.06  1.0000
   0 -19 -11    4631     336                                                        4398   -4.52   -0.06  1.0000
   0  19  11    4705     381                                                        4471   -4.52    0.06  1.0000
   0 -19 -11    5549     381                                                        5294   -4.52   -0.06  1.0000
   0  19  11    4602     330                                                        4370   -4.52    0.06  1.0000
   0 -19 -11    4658     300                                                        4425   -4.52   -0.06  1.0000
   0 -19  11    4639     358                                                        4406   -4.52   -0.04  1.0000
   0  19  11    4650     296                                                        4417   -4.52    0.06  1.0000
   0 -19  11    4574     284                                                        4343   -4.52   -0.04  1.0000
   0 -21  11       1     184                                                        -164   -2.21   -0.01  1.0000
   0  21  11     209     217                                                         234   -2.21    0.03  1.0000
   0 -21  11      75     152                                                          90   -2.21   -0.01  1.0000
   0 -21 -11      36     172                                                          47   -2.21   -0.03  1.0000
   0  21  11     287     161                                                         316   -2.21    0.03  1.0000
   0 -21 -11     372     167                                                         405   -2.21   -0.03  1.0000
   0 -21  11       5     175                                                          10   -2.21   -0.01  1.0000
   0 -21 -11      69     181                                                          84   -2.21   -0.03  1.0000
   0 -21 -11     222     192                                                         248   -2.21   -0.03  1.0000
   0 -21  11     125     184                                                         145   -2.21   -0.01  1.0000
   0 -23 -11    6778     423                                                        6743   -0.55    0.00  1.0000
   0 -23 -11    6617     470                                                        6583   -0.55    0.00  1.0000
   0 -23  11    5910     445                                                        5878   -0.55    0.01  1.0000
   0 -23 -11    6262     391                                                        6229   -0.55    0.00  1.0000
   0 -23  11    6372     395                                                        6338   -0.55    0.01  1.0000
   0 -23  11    5834     444                                                        5802   -0.55    0.01  1.0000
   0 -23 -11    5972     447                                                        5940   -0.55    0.00  1.0000
   0  23  11    6345     401                                                        6312   -0.55    0.00  1.0000
   0 -25 -11       0     202                                                         -99    0.33    0.01  1.0000
   0 -25  11     529     216                                                         523    0.33    0.02  1.0000
   0 -25  11       0     261                                                        -338    0.33    0.02  1.0000
   0 -25  11     167     274                                                         164    0.33    0.02  1.0000
   0 -25  11     382     221                                                         377    0.33    0.02  1.0000
   0 -25 -11     364     254                                                         359    0.33    0.01  1.0000
   0  25  11     555     215                                                         549    0.33   -0.01  1.0000
   0 -25 -11     599     277                                                         593    0.33    0.01  1.0000
   0   0 -12    1024      89                                                         899    5.25   -0.04  1.0000
   0   0 -12    1143      94                                                        1011    5.25   -0.04  1.0000
   0   0  12    1207     115                                                        1071    5.25    0.04  1.0000
   0   0 -12    1214     145                                                        1078    5.25   -0.04  1.0000
   0   0  12    1131     105                                                        1000    5.25    0.04  1.0000
   0   0 -12     966     113                                                         845    5.25   -0.04  1.0000
   0   0  12    1015      92                                                         891    5.25    0.04  1.0000
   0   0  12    1234     132                                                        1097    5.25    0.04  1.0000
   0   0 -12     995     100                                                         872    5.25   -0.04  1.0000
   0  -2  12    3711     185                                                        4025    6.60    0.03  1.0000
   0   2 -12    3561     243                                                        3869    6.60   -0.03  1.0000
   0   2 -12    3581     183                                                        3890    6.60   -0.03  1.0000
   0  -2  12    3757     123                                                        4073    6.60    0.03  1.0000
   0   2 -12    3611     156                                                        3921    6.60   -0.03  1.0000
   0   2 -12    3641     163                                                        3952    6.60   -0.03  1.0000
   0  -2 -12    3621     210                                                        3931    6.59   -0.05  1.0000
   0  -2  12    3609     122                                                        3919    6.60    0.03  1.0000
   0   2 -12    3590     201                                                        3899    6.60   -0.03  1.0000
   0  -2 -12    3773     188                                                        4089    6.59   -0.05  1.0000
   0  -2  12    3721     211                                                        4035    6.60    0.03  1.0000
   0  -2 -12    3680     240                                                        3993    6.59   -0.05  1.0000
   0  -2  12    3734     165                                                        4049    6.60    0.03  1.0000
   0  -2  12    3620     162                                                        3930    6.60    0.03  1.0000
   0   2  12    3749     252                                                        4065    6.59    0.05  1.0000
   0  -2 -12    3997     181                                                        4323    6.59   -0.05  1.0000
   0   2  12    3510     182                                                        3815    6.59    0.05  1.0000
   0   2  12    3471     179                                                        3775    6.59    0.05  1.0000
   0   2  12    3713     195                                                        4027    6.59    0.05  1.0000
   0   2  12    3675     205                                                        3987    6.59    0.05  1.0000
   0   4  12   29322    1007                                                       28117    9.28    0.06  1.0000
   0  -4  12   28761     742                                                       27567    9.29    0.01  1.0000
   0  -4 -12   28190    1001                                                       27009    9.28   -0.06  1.0000
   0  -4  12   30547     782                                                       29316    9.29    0.01  1.0000
   0   4  12   29895     797                                                       28678    9.28    0.06  1.0000
   0   4 -12   28174    1009                                                       26992    9.29   -0.01  1.0000
   0   4 -12   29342     777                                                       28136    9.29   -0.01  1.0000
   0  -4 -12   29666     784                                                       28454    9.28   -0.06  1.0000
   0   4 -12   29481     735                                                       28272    9.29   -0.01  1.0000
   0   4  12   27906     870                                                       26731    9.28    0.06  1.0000
   0  -4  12   28720     779                                                       27527    9.29    0.01  1.0000
   0  -4  12   30191     783                                                       28967    9.29    0.01  1.0000
   0  -4 -12   28652     761                                                       27461    9.28   -0.06  1.0000
   0  -4  12   29211     743                                                       28008    9.29    0.01  1.0000
   0  -4 -12   30349     797                                                       29123    9.28   -0.06  1.0000
   0  -4  12   29502    1012                                                       28293    9.29    0.01  1.0000
   0   4  12   29067     783                                                       27867    9.28    0.06  1.0000
   0   4  12   30379     789                                                       29152    9.28    0.06  1.0000
   0   4 -12   29977     859                                                       28758    9.29   -0.01  1.0000
   0  -4 -12   28838     761                                                       27643    9.28   -0.06  1.0000
   0  -4  12   28769     857                                                       27575    9.29    0.01  1.0000
   0  -4 -12   29491     873                                                       28283    9.28   -0.06  1.0000
   0  -4 -12   29661     783                                                       28449    9.28   -0.06  1.0000
   0   6 -12   21498     705                                                       22692   10.49    0.03  1.0000
   0  -6  12   21060     587                                                       22242   10.49   -0.03  1.0000
   0   6  12   21277     653                                                       22464   10.48    0.08  1.0000
   0  -6 -12   21027     628                                                       22207   10.48   -0.08  1.0000
   0   6 -12   21192     575                                                       22378   10.49    0.03  1.0000
   0   6 -12   21605     835                                                       22802   10.49    0.03  1.0000
   0  -6  12   21361     703                                                       22551   10.49   -0.03  1.0000
   0  -6  12   20470     643                                                       21635   10.49   -0.03  1.0000
   0  -6 -12   21170     717                                                       22354   10.48   -0.08  1.0000
   0   6  12   20794     649                                                       21967   10.48    0.08  1.0000
   0  -6  12   20710     633                                                       21882   10.49   -0.03  1.0000
   0   6  12   20692     818                                                       21863   10.48    0.08  1.0000
   0  -6 -12   20661     626                                                       21831   10.48   -0.08  1.0000
   0   6 -12   20568     629                                                       21736   10.49    0.03  1.0000
   0  -6 -12   21008     648                                                       22187   10.48   -0.08  1.0000
   0  -6  12   20604     586                                                       21773   10.49   -0.03  1.0000
   0   6 -12   20378     573                                                       21541   10.49    0.03  1.0000
   0   6  12   20949     717                                                       22127   10.48    0.08  1.0000
   0  -6 -12   20902     820                                                       22078   10.48   -0.08  1.0000
   0  -6  12   20393     824                                                       21556   10.49   -0.03  1.0000
   0   6  12   20724     654                                                       21896   10.48    0.08  1.0000
   0  -6 -12   20800     647                                                       21974   10.48   -0.08  1.0000
   0  -6  12   21024     649                                                       22205   10.49   -0.03  1.0000
   0   8  12      34      78                                                           7    8.29    0.11  1.0000
   0  -8 -12     257      59                                                         165    8.29   -0.11  1.0000
   0   8  12     345      94                                                         237    8.29    0.11  1.0000
   0   8  12     198      96                                                         119    8.29    0.11  1.0000
   0  -8  12     288      66                                                         190    8.30   -0.06  1.0000
   0   8  12     314      83                                                         212    8.29    0.11  1.0000
   0  -8 -12     286      93                                                         189    8.29   -0.11  1.0000
   0  -8 -12     303      99                                                         203    8.29   -0.11  1.0000
   0  -8  12     352      76                                                         243    8.30   -0.06  1.0000
   0  -8  12     162      74                                                          91    8.30   -0.06  1.0000
   0  -8  12     307      40                                                         206    8.30   -0.06  1.0000
   0  -8  12     148      71                                                          81    8.30   -0.06  1.0000
   0  -8 -12     240      57                                                         152    8.29   -0.11  1.0000
   0   8 -12     214      89                                                         131    8.30    0.06  1.0000
   0  -8 -12     336      87                                                         230    8.29   -0.11  1.0000
   0  -8 -12     285      82                                                         188    8.29   -0.11  1.0000
   0   8 -12     254     103                                                         163    8.30    0.06  1.0000
   0  -8  12     274      35                                                         179    8.30   -0.06  1.0000
   0  -8  12     244      81                                                         155    8.30   -0.06  1.0000
   0  -8  12     349      85                                                         240    8.30   -0.06  1.0000
   0  10 -12      34      86                                                          50    3.30    0.08  1.0000
   0 -10 -12      65     108                                                          87    3.29   -0.14  1.0000
   0  10  12       2      77                                                           8    3.29    0.14  1.0000
   0 -10  12      82      27                                                         107    3.30   -0.08  1.0000
   0 -10  12      22      70                                                          36    3.30   -0.08  1.0000
   0 -10 -12      10      67                                                          20    3.29   -0.14  1.0000
   0  10  12       2      98                                                         -74    3.29    0.14  1.0000
   0 -10  12       0      81                                                           1    3.30   -0.08  1.0000
   0 -10 -12      76      67                                                         100    3.29   -0.14  1.0000
   0 -10  12      77      26                                                         101    3.30   -0.08  1.0000
   0  10  12      50      80                                                          69    3.29    0.14  1.0000
   0 -10 -12      53      85                                                          73    3.29   -0.14  1.0000
   0  10  12      31     114                                                          47    3.29    0.14  1.0000
   0 -10  12      18      80                                                          30    3.30   -0.08  1.0000
   0  10  12      48     103                                                          67    3.29    0.14  1.0000
   0 -10  12       2     109                                                          -6    3.30   -0.08  1.0000
   0 -10  12     245      95                                                         286    3.30   -0.08  1.0000
   0 -10  12      98      71                                                         125    3.30   -0.08  1.0000
   0 -10 -12      79     100                                                         103    3.29   -0.14  1.0000
   0 -10 -12     148     101                                                         180    3.29   -0.14  1.0000
   0 -10  12     131     107                                                         161    3.30   -0.08  1.0000
   0 -12  12    4563     231                                                        4670   -2.06   -0.08  1.0000
   0 -12  12    4284     292                                                        4388   -2.06   -0.08  1.0000
   0 -12  12    4375     261                                                        4480   -2.06   -0.08  1.0000
   0 -12  12    4858     320                                                        4968   -2.06   -0.08  1.0000
   0 -12 -12    4213     284                                                        4317   -2.07   -0.15  1.0000
   0 -12  12    4098     250                                                        4199   -2.06   -0.08  1.0000
   0 -12  12    4227     235                                                        4330   -2.06   -0.08  1.0000
   0 -12 -12    4306     228                                                        4411   -2.07   -0.15  1.0000
   0 -12  12    4350     223                                                        4454   -2.06   -0.08  1.0000
   0  12  12    4536     267                                                        4643   -2.07    0.15  1.0000
   0 -12 -12    4495     240                                                        4602   -2.07   -0.15  1.0000
   0 -12 -12    4263     264                                                        4367   -2.07   -0.15  1.0000
   0  12  12    4407     255                                                        4513   -2.07    0.15  1.0000
   0  12  12    3293     363                                                        3385   -2.07    0.15  1.0000
   0  12 -12    4372     258                                                        4477   -2.06    0.08  1.0000
   0  12  12    4362     248                                                        4467   -2.07    0.15  1.0000
   0 -12 -12    4106     249                                                        4208   -2.07   -0.15  1.0000
   0 -12 -12    5026     297                                                        5139   -2.07   -0.15  1.0000
   0 -14  12    9368     404                                                        8970   -5.43   -0.08  1.0000
   0  14  12    7895     545                                                        7529   -5.44    0.13  1.0000
   0 -14  12    9629     468                                                        9225   -5.43   -0.08  1.0000
   0 -14 -12    9976     391                                                        9564   -5.44   -0.13  1.0000
   0  14  12    9484     398                                                        9083   -5.44    0.13  1.0000
   0 -14 -12    9925     404                                                        9514   -5.44   -0.13  1.0000
   0 -14 -12    9858     454                                                        9449   -5.44   -0.13  1.0000
   0  14  12    9370     391                                                        8971   -5.44    0.13  1.0000
   0 -14 -12   10425     461                                                       10004   -5.44   -0.13  1.0000
   0 -14  12   10086     364                                                        9673   -5.43   -0.08  1.0000
   0 -14 -12   10053     393                                                        9640   -5.44   -0.13  1.0000
   0  14  12   10165     394                                                        9749   -5.44    0.13  1.0000
   0 -14  12    9996     368                                                        9585   -5.43   -0.08  1.0000
   0 -14  12   10225     493                                                        9809   -5.43   -0.08  1.0000
   0 -14  12    9945     430                                                        9535   -5.43   -0.08  1.0000
   0 -14  12   10095     396                                                        9682   -5.43   -0.08  1.0000
   0 -14  12    9990     410                                                        9579   -5.43   -0.08  1.0000
   0 -14 -12   10108     381                                                        9694   -5.44   -0.13  1.0000
   0 -16  12    8969     374                                                        9415   -6.08   -0.06  1.0000
   0 -16 -12    9345     405                                                        9801   -6.08   -0.10  1.0000
   0 -16 -12    8935     405                                                        9381   -6.08   -0.10  1.0000
   0 -16 -12    8909     415                                                        9354   -6.08   -0.10  1.0000
   0 -16 -12    8890     464                                                        9335   -6.08   -0.10  1.0000
   0 -16  12    8814     487                                                        9256   -6.08   -0.06  1.0000
   0 -16  12    8588     430                                                        9025   -6.08   -0.06  1.0000
   0 -16  12    8054     377                                                        8477   -6.08   -0.06  1.0000
   0  16  12    9125     422                                                        9576   -6.08    0.10  1.0000
   0 -16  12    8806     491                                                        9248   -6.08   -0.06  1.0000
   0 -16  12    8104     396                                                        8528   -6.08   -0.06  1.0000
   0  16  12    8194     537                                                        8621   -6.08    0.10  1.0000
   0 -16 -12    8431     411                                                        8864   -6.08   -0.10  1.0000
   0 -16  12    8679     435                                                        9118   -6.08   -0.06  1.0000
   0  16  12    8977     403                                                        9424   -6.08    0.10  1.0000
   0 -16 -12    8566     459                                                        9003   -6.08   -0.10  1.0000
   0  18  12     219     224                                                         167   -4.88    0.07  1.0000
   0 -18  12     229     162                                                         176   -4.87   -0.04  1.0000
   0 -18 -12     244     141                                                         189   -4.88   -0.07  1.0000
   0  18  12     182     153                                                         135   -4.88    0.07  1.0000
   0 -18  12     222     125                                                         170   -4.87   -0.04  1.0000
   0 -18 -12     163     138                                                         119   -4.88   -0.07  1.0000
   0 -18  12     269     144                                                         211   -4.87   -0.04  1.0000
   0 -18 -12     616     178                                                         527   -4.88   -0.07  1.0000
   0 -18  12     174     165                                                         128   -4.87   -0.04  1.0000
   0 -18 -12      55     168                                                          31   -4.88   -0.07  1.0000
   0 -18  12       3     146                                                         -54   -4.87   -0.04  1.0000
   0  18  12     239     151                                                         185   -4.88    0.07  1.0000
   0 -18 -12     210     165                                                         159   -4.88   -0.07  1.0000
   0  20  12     524     207                                                         469   -3.20    0.04  1.0000
   0  20  12     577     238                                                         520   -3.20    0.04  1.0000
   0 -20  12     569     204                                                         512   -3.20   -0.02  1.0000
   0  20  12     668     173                                                         606   -3.20    0.04  1.0000
   0 -20 -12     891     207                                                         819   -3.20   -0.04  1.0000
   0 -20  12     419     148                                                         370   -3.20   -0.02  1.0000
   0 -20 -12     671     203                                                         609   -3.20   -0.04  1.0000
   0 -20 -12     803     180                                                         735   -3.20   -0.04  1.0000
   0 -20  12     626     210                                                         566   -3.20   -0.02  1.0000
   0 -20  12     442     192                                                         392   -3.20   -0.02  1.0000
   0 -22 -12     201     167                                                         181   -1.93   -0.01  1.0000
   0 -22  12       1     218                                                          -8   -1.93    0.00  1.0000
   0 -22 -12       1     203                                                        -270   -1.93   -0.01  1.0000
   0 -22 -12     578     234                                                         543   -1.93   -0.01  1.0000
   0 -22  12       1     173                                                         -59   -1.93    0.00  1.0000
   0  22  12     421     171                                                         391   -1.93    0.01  1.0000
   0 -22 -12     128     165                                                         112   -1.93   -0.01  1.0000
   0 -22  12     278     186                                                         254   -1.93    0.00  1.0000
   0 -24  12    2670     360                                                        2718   -1.20    0.00  1.0000
   0 -24 -12    2870     342                                                        2919   -1.20    0.00  1.0000
   0 -24  12    2402     354                                                        2447   -1.20    0.00  1.0000
   0 -24 -12    3625     421                                                        3680   -1.20    0.00  1.0000
   0 -24 -12    2756     410                                                        2804   -1.20    0.00  1.0000
   0 -24  12    2889     397                                                        2939   -1.20    0.00  1.0000
   0 -24 -12    3055     352                                                        3106   -1.20    0.00  1.0000
   0  24  12    2841     359                                                        2890   -1.20    0.00  1.0000
   0 -24  12    2357     285                                                        2402   -1.20    0.00  1.0000
   0 -26 -12    1417     279                                                        1395   -0.78    0.00  1.0000
   0 -26  12    1580     296                                                        1556   -0.78    0.00  1.0000
   0 -26  12    1928     380                                                        1902   -0.78    0.00  1.0000
   0 -26 -12    1915     329                                                        1889   -0.78    0.00  1.0000
   0 -26  12    1409     329                                                        1387   -0.78    0.00  1.0000
   0  26  12    2323     298                                                        2294   -0.78    0.00  1.0000
   0   1 -13     549      71                                                         540    0.49   -0.04  1.0000
   0   1 -13     639     100                                                         630    0.49   -0.04  1.0000
   0   1  13     573      83                                                         564    0.48    0.05  1.0000
   0   1 -13     424     111                                                         416    0.49   -0.04  1.0000
   0  -1 -13     456      86                                                         448    0.48   -0.05  1.0000
   0  -1  13     441      70                                                         433    0.49    0.04  1.0000
   0   1  13     664     109                                                         655    0.48    0.05  1.0000
   0  -1  13     329      69                                                         322    0.49    0.04  1.0000
   0  -1  13     560      84                                                         551    0.49    0.04  1.0000
   0  -1 -13     450      95                                                         442    0.48   -0.05  1.0000
   0   1  13     499      82                                                         491    0.48    0.05  1.0000
   0  -1 -13     567      79                                                         558    0.48   -0.05  1.0000
   0  -1  13     573     115                                                         564    0.49    0.04  1.0000
   0   1 -13     387      71                                                         380    0.49   -0.04  1.0000
   0   1 -13     490      92                                                         482    0.49   -0.04  1.0000
   0  -1 -13     446     114                                                         438    0.48   -0.05  1.0000
   0  -3  13     661      73                                                         577    4.41    0.02  1.0000
   0  -3 -13     716      93                                                         629    4.40   -0.05  1.0000
   0  -3  13     550      51                                                         474    4.41    0.02  1.0000
   0  -3  13     741      56                                                         652    4.41    0.02  1.0000
   0  -3  13     763      79                                                         673    4.41    0.02  1.0000
   0   3  13     595      90                                                         516    4.40    0.05  1.0000
   0   3 -13     660      67                                                         576    4.41   -0.02  1.0000
   0   3  13     508      87                                                         435    4.40    0.05  1.0000
   0   3  13     602      87                                                         522    4.40    0.05  1.0000
   0  -3 -13     680      87                                                         595    4.40   -0.05  1.0000
   0  -3  13     631     116                                                         549    4.41    0.02  1.0000
   0  -3  13     667      85                                                         583    4.41    0.02  1.0000
   0  -3  13     799     112                                                         706    4.41    0.02  1.0000
   0   3 -13     786     104                                                         694    4.41   -0.02  1.0000
   0  -3 -13     631     101                                                         549    4.40   -0.05  1.0000
   0   3 -13     662     123                                                         578    4.41   -0.02  1.0000
   0   3 -13     672      96                                                         587    4.41   -0.02  1.0000
   0   3  13     667     109                                                         583    4.40    0.05  1.0000
   0  -3 -13     685     118                                                         600    4.40   -0.05  1.0000
   0  -3 -13     729      96                                                         641    4.40   -0.05  1.0000
   0  -5 -13      76      69                                                         145    8.75   -0.06  1.0000
   0   5  13       0      77                                                          12    8.75    0.06  1.0000
   0   5  13      11      65                                                         -20    8.75    0.06  1.0000
   0  -5  13      84      77                                                         156    8.75    0.00  1.0000
   0   5 -13      43      88                                                          98    8.75    0.00  1.0000
   0  -5  13      43      47                                                          98    8.75    0.00  1.0000
   0   5 -13      49      79                                                         107    8.75    0.00  1.0000
   0   5  13      11      95                                                        -124    8.75    0.06  1.0000
   0  -5  13       0      82                                                          12    8.75    0.00  1.0000
   0  -5  13       0      36                                                          10    8.75    0.00  1.0000
   0  -5 -13       8      83                                                          38    8.75   -0.06  1.0000
   0  -5 -13      11      65                                                         -21    8.75   -0.06  1.0000
   0   5  13       0      73                                                          16    8.75    0.06  1.0000
   0  -5  13       0      36                                                           7    8.75    0.00  1.0000
   0   5 -13      11      54                                                        -131    8.75    0.00  1.0000
   0  -5 -13      11      27                                                          -2    8.75   -0.06  1.0000
   0  -5  13      11      55                                                        -132    8.75    0.00  1.0000
   0  -5 -13      15      86                                                          52    8.75   -0.06  1.0000
   0  -5 -13      32      65                                                          81    8.75   -0.06  1.0000
   0   5 -13      11      38                                                          -6    8.75    0.00  1.0000
   0  -5 -13      11      32                                                         -43    8.75   -0.06  1.0000
   0   7  13    4686     242                                                        5216    9.85    0.08  1.0000
   0  -7  13    4476     207                                                        4995    9.86   -0.02  1.0000
   0   7  13    4455     243                                                        4973    9.85    0.08  1.0000
   0  -7  13    4391     243                                                        4906    9.86   -0.02  1.0000
   0   7  13    4100     280                                                        4597    9.85    0.08  1.0000
   0  -7  13    3953     215                                                        4442    9.86   -0.02  1.0000
   0  -7 -13    4243     255                                                        4748    9.85   -0.08  1.0000
   0   7 -13    4362     295                                                        4875    9.86    0.02  1.0000
   0   7  13    4318     263                                                        4828    9.85    0.08  1.0000
   0   7  13    4312     232                                                        4821    9.85    0.08  1.0000
   0  -7  13    4288     171                                                        4797    9.86   -0.02  1.0000
   0   7 -13    4189     146                                                        4692    9.86    0.02  1.0000
   0  -7 -13    4328     187                                                        4838    9.85   -0.08  1.0000
   0  -7 -13    4701     243                                                        5232    9.85   -0.08  1.0000
   0   7 -13    4449     149                                                        4967    9.86    0.02  1.0000
   0  -7  13    4466     200                                                        4985    9.86   -0.02  1.0000
   0  -7  13    4185     218                                                        4688    9.86   -0.02  1.0000
   0  -7 -13    4279     289                                                        4787    9.85   -0.08  1.0000
   0   7 -13    4544     251                                                        5067    9.86    0.02  1.0000
   0  -7  13    4281     169                                                        4789    9.86   -0.02  1.0000
   0   9  13     145     111                                                          87    7.10    0.12  1.0000
   0  -9  13     158      36                                                          97    7.11   -0.05  1.0000
   0  -9 -13     301     112                                                         214    7.10   -0.12  1.0000
   0   9  13      79      97                                                          38    7.10    0.12  1.0000
   0   9  13     105      90                                                          57    7.10    0.12  1.0000
   0  -9 -13     163      58                                                         101    7.10   -0.12  1.0000
   0   9  13       7      85                                                         -70    7.10    0.12  1.0000
   0  -9  13     173      94                                                         109    7.11   -0.05  1.0000
   0  -9  13      95      70                                                          49    7.11   -0.05  1.0000
   0  -9 -13     230      93                                                         155    7.10   -0.12  1.0000
   0   9 -13     267     112                                                         185    7.11    0.05  1.0000
   0   9 -13     253      84                                                         174    7.11    0.05  1.0000
   0  -9  13     216      82                                                         143    7.11   -0.05  1.0000
   0  -9  13     193      82                                                         125    7.11   -0.05  1.0000
   0   9  13      40      99                                                          13    7.10    0.12  1.0000
   0  -9  13     106      81                                                          57    7.11   -0.05  1.0000
   0  -9 -13     189     100                                                         122    7.10   -0.12  1.0000
   0  -9 -13      77      61                                                          37    7.10   -0.12  1.0000
   0  -9  13       7     104                                                         -26    7.11   -0.05  1.0000
   0  -9  13     235      34                                                         159    7.11   -0.05  1.0000
   0  -9 -13      55      85                                                          22    7.10   -0.12  1.0000
   0 -11  13    4868     145                                                        5027    2.96   -0.08  1.0000
   0 -11  13    4673     259                                                        4829    2.96   -0.08  1.0000
   0 -11  13    4995     252                                                        5156    2.96   -0.08  1.0000
   0 -11  13    4809     309                                                        4967    2.96   -0.08  1.0000
   0  11 -13    4872     279                                                        5031    2.96    0.08  1.0000
   0  11  13    4809     293                                                        4967    2.94    0.16  1.0000
   0 -11 -13    4743     230                                                        4899    2.94   -0.16  1.0000
   0 -11 -13    4569     264                                                        4723    2.94   -0.16  1.0000
   0  11  13    4505     277                                                        4657    2.94    0.16  1.0000
   0 -11  13    4831     236                                                        4990    2.96   -0.08  1.0000
   0 -11 -13    5086     317                                                        5248    2.94   -0.16  1.0000
   0  11  13    4844     264                                                        5002    2.94    0.16  1.0000
   0 -11 -13    4714     238                                                        4870    2.94   -0.16  1.0000
   0  11  13    4525     266                                                        4678    2.94    0.16  1.0000
   0 -11  13    4528     316                                                        4682    2.96   -0.08  1.0000
   0  11  13    4313     370                                                        4462    2.94    0.16  1.0000
   0 -11 -13    5002     305                                                        5163    2.94   -0.16  1.0000
   0 -11  13    4848     270                                                        5007    2.96   -0.08  1.0000
   0 -11  13    4893     248                                                        5053    2.96   -0.08  1.0000
   0 -11  13    4647     144                                                        4803    2.96   -0.08  1.0000
   0 -11 -13    5183     282                                                        5346    2.94   -0.16  1.0000
   0 -13 -13     374     118                                                         376    0.13   -0.16  1.0000
   0 -13 -13     432     121                                                         434    0.13   -0.16  1.0000
   0  13  13     341     218                                                         343    0.13    0.16  1.0000
   0 -13  13     364     138                                                         366    0.14   -0.10  1.0000
   0 -13  13     381     148                                                         383    0.14   -0.10  1.0000
   0  13  13     143     138                                                         144    0.13    0.16  1.0000
   0 -13  13     465     140                                                         467    0.14   -0.10  1.0000
   0 -13 -13     393     142                                                         395    0.13   -0.16  1.0000
   0  13  13     117     118                                                         118    0.13    0.16  1.0000
   0 -13  13     421     104                                                         423    0.14   -0.10  1.0000
   0 -13 -13     233      99                                                         234    0.13   -0.16  1.0000
   0 -13  13     317     120                                                         319    0.14   -0.10  1.0000
   0 -13  13     371     122                                                         373    0.14   -0.10  1.0000
   0 -13  13     549     170                                                         552    0.14   -0.10  1.0000
   0 -13 -13     427     151                                                         429    0.13   -0.16  1.0000
   0 -13  13     215     106                                                         217    0.14   -0.10  1.0000
   0 -13 -13     199     135                                                         200    0.13   -0.16  1.0000
   0  13  13     309     131                                                         311    0.13    0.16  1.0000
   0 -15 -13    2585     245                                                        2561   -0.63   -0.12  1.0000
   0  15  13    2741     220                                                        2716   -0.63    0.12  1.0000
   0 -15 -13    2766     271                                                        2741   -0.63   -0.12  1.0000
   0 -15  13    2542     224                                                        2518   -0.61   -0.08  1.0000
   0 -15 -13    2766     267                                                        2741   -0.63   -0.12  1.0000
   0 -15 -13    2457     266                                                        2433   -0.63   -0.12  1.0000
   0 -15  13    2441     264                                                        2418   -0.61   -0.08  1.0000
   0 -15  13    2740     243                                                        2715   -0.61   -0.08  1.0000
   0 -15  13    2427     196                                                        2404   -0.61   -0.08  1.0000
   0 -15 -13    2589     231                                                        2565   -0.63   -0.12  1.0000
   0  15  13    2378     238                                                        2355   -0.63    0.12  1.0000
   0  15  13    2555     273                                                        2531   -0.63    0.12  1.0000
   0 -15  13    2372     231                                                        2349   -0.61   -0.08  1.0000
   0 -15 -13    2814     223                                                        2789   -0.63   -0.12  1.0000
   0 -15  13    3039     329                                                        3013   -0.61   -0.08  1.0000
   0  15  13    2179     331                                                        2157   -0.63    0.12  1.0000
   0 -15  13    2425     282                                                        2402   -0.61   -0.08  1.0000
   0 -15  13    2561     248                                                        2537   -0.61   -0.08  1.0000
   0 -17 -13    2293     250                                                        2311   -0.48   -0.07  1.0000
   0 -17 -13    2570     244                                                        2589   -0.48   -0.07  1.0000
   0  17  13    2245     260                                                        2262   -0.48    0.07  1.0000
   0  17  13    2485     246                                                        2503   -0.48    0.07  1.0000
   0 -17 -13    2357     284                                                        2375   -0.48   -0.07  1.0000
   0 -17 -13    2578     291                                                        2597   -0.48   -0.07  1.0000
   0 -17  13    2339     240                                                        2357   -0.47   -0.05  1.0000
   0 -17  13    2189     263                                                        2206   -0.47   -0.05  1.0000
   0 -17  13    2223     223                                                        2240   -0.47   -0.05  1.0000
   0 -17  13    2433     307                                                        2451   -0.47   -0.05  1.0000
   0 -17  13    2538     268                                                        2556   -0.47   -0.05  1.0000
   0 -17 -13    2346     252                                                        2364   -0.48   -0.07  1.0000
   0  17  13    2019     312                                                        2035   -0.48    0.07  1.0000
   0 -17 -13    2613     290                                                        2632   -0.48   -0.07  1.0000
   0  19  13     398     166                                                         408   -0.67    0.04  1.0000
   0  19  13      79     250                                                          84   -0.67    0.04  1.0000
   0  19  13     126     166                                                         132   -0.67    0.04  1.0000
   0 -19  13     211     194                                                         218   -0.67   -0.02  1.0000
   0 -19  13     152     178                                                         158   -0.67   -0.02  1.0000
   0 -19 -13     418     159                                                         429   -0.67   -0.04  1.0000
   0 -19 -13       0     193                                                          -8   -0.67   -0.04  1.0000
   0 -19 -13     383     183                                                         393   -0.67   -0.04  1.0000
   0 -19 -13     195     147                                                         202   -0.67   -0.04  1.0000
   0 -19  13     263     145                                                         271   -0.67   -0.02  1.0000
   0 -19 -13     361     215                                                         371   -0.67   -0.04  1.0000
   0 -21  13    4222     416                                                        4288   -1.32   -0.01  1.0000
   0  21  13    4826     343                                                        4897   -1.32    0.02  1.0000
   0 -21  13    4782     376                                                        4852   -1.32   -0.01  1.0000
   0 -21 -13    4666     358                                                        4735   -1.32   -0.02  1.0000
   0 -21 -13    4594     354                                                        4663   -1.32   -0.02  1.0000
   0 -21 -13    4488     398                                                        4556   -1.32   -0.02  1.0000
   0 -21  13    4801     419                                                        4871   -1.32   -0.01  1.0000
   0 -21 -13    5077     427                                                        5149   -1.32   -0.02  1.0000
   0 -23 -13     268     196                                                         246   -1.81   -0.01  1.0000
   0 -23 -13     189     210                                                         170   -1.81   -0.01  1.0000
   0 -23  13       0     240                                                        -210   -1.82   -0.01  1.0000
   0  23  13     316     175                                                         292   -1.81    0.01  1.0000
   0 -23  13     271     194                                                         249   -1.82   -0.01  1.0000
   0 -23 -13      31     256                                                          24   -1.81   -0.01  1.0000
   0 -23  13       0     234                                                        -171   -1.82   -0.01  1.0000
   0 -23 -13     286     234                                                         263   -1.81   -0.01  1.0000
   0 -23  13     130     227                                                         115   -1.82   -0.01  1.0000
   0 -25  13    1344     317                                                        1393   -1.74   -0.01  1.0000
   0 -25 -13    1717     320                                                        1773   -1.74   -0.01  1.0000
   0  25  13    1404     278                                                        1454   -1.74    0.01  1.0000
   0 -25 -13    2159     386                                                        2221   -1.74   -0.01  1.0000
   0 -25  13    1223     309                                                        1270   -1.74   -0.01  1.0000
   0 -25  13    1958     282                                                        2018   -1.74   -0.01  1.0000
   0 -25 -13    1647     285                                                        1701   -1.74   -0.01  1.0000
   0 -25  13    1089     330                                                        1133   -1.74   -0.01  1.0000
   0   0  14     981     119                                                        1112    5.30    0.05  1.0000
   0   0 -14    1179     125                                                        1323    5.30   -0.05  1.0000
   0   0  14     978     112                                                        1109    5.30    0.05  1.0000
   0   0  14    1052     134                                                        1188    5.30    0.05  1.0000
   0   0 -14    1200     137                                                        1345    5.30   -0.05  1.0000
   0   0 -14    1087     162                                                        1225    5.30   -0.05  1.0000
   0   0 -14     982     112                                                        1113    5.30   -0.05  1.0000
   0   0 -14     935     116                                                        1063    5.30   -0.05  1.0000
   0   0  14    1001     146                                                        1133    5.30    0.05  1.0000
   0   2 -14   13508     416                                                       14014    5.64   -0.03  1.0000
   0   2 -14   13171     441                                                       13671    5.64   -0.03  1.0000
   0  -2  14   13101     419                                                       13600    5.64    0.03  1.0000
   0  -2 -14   13452     498                                                       13957    5.63   -0.05  1.0000
   0   2 -14   13177     581                                                       13677    5.64   -0.03  1.0000
   0  -2 -14   13414     581                                                       13918    5.63   -0.05  1.0000
   0  -2 -14   13127     434                                                       13626    5.63   -0.05  1.0000
   0  -2 -14   13015     446                                                       13511    5.63   -0.05  1.0000
   0   2 -14   13625     490                                                       14133    5.64   -0.03  1.0000
   0  -2  14   13812     492                                                       14324    5.64    0.03  1.0000
   0   2  14   13881     457                                                       14394    5.63    0.05  1.0000
   0   2  14   13426     493                                                       13930    5.63    0.05  1.0000
   0   2 -14   13334     411                                                       13837    5.64   -0.03  1.0000
   0  -2  14   12992     421                                                       13489    5.64    0.03  1.0000
   0   2  14   12616     437                                                       13105    5.63    0.05  1.0000
   0  -2  14   14026     449                                                       14542    5.64    0.03  1.0000
   0   2  14   13537     442                                                       14043    5.63    0.05  1.0000
   0   4  14    2379     167                                                        2603    5.86    0.04  1.0000
   0  -4 -14    2649     217                                                        2885    5.86   -0.04  1.0000
   0  -4  14    2254     158                                                        2472    5.87    0.02  1.0000
   0   4  14    2299     202                                                        2519    5.86    0.04  1.0000
   0   4  14    2282     168                                                        2501    5.86    0.04  1.0000
   0   4 -14    2542     136                                                        2774    5.87   -0.02  1.0000
   0   4 -14    2449     218                                                        2676    5.87   -0.02  1.0000
   0  -4  14    2520     136                                                        2751    5.87    0.02  1.0000
   0  -4  14    2580     117                                                        2813    5.87    0.02  1.0000
   0  -4  14    2351     111                                                        2574    5.87    0.02  1.0000
   0  -4 -14    2636     173                                                        2872    5.86   -0.04  1.0000
   0  -4  14    2333     142                                                        2555    5.87    0.02  1.0000
   0  -4 -14    2320     172                                                        2541    5.86   -0.04  1.0000
   0   4  14    2166     209                                                        2380    5.86    0.04  1.0000
   0  -4 -14    2659     171                                                        2895    5.86   -0.04  1.0000
   0   4  14    2607     183                                                        2841    5.86    0.04  1.0000
   0  -4 -14    2430     190                                                        2656    5.86   -0.04  1.0000
   0   4 -14    2466     171                                                        2694    5.87   -0.02  1.0000
   0   4 -14    2513     181                                                        2743    5.87   -0.02  1.0000
   0  -4  14    2751     224                                                        2992    5.87    0.02  1.0000
   0  -4  14    2510     190                                                        2740    5.87    0.02  1.0000
   0   6  14    5059     242                                                        4801    4.80    0.04  1.0000
   0  -6 -14    5482     252                                                        5213    4.80   -0.04  1.0000
   0  -6 -14    5529     273                                                        5259    4.80   -0.04  1.0000
   0   6 -14    5566     178                                                        5295    4.80    0.00  1.0000
   0  -6 -14    5604     247                                                        5332    4.80   -0.04  1.0000
   0  -6 -14    5235     245                                                        4973    4.80   -0.04  1.0000
   0  -6  14    5513     204                                                        5243    4.80    0.00  1.0000
   0  -6  14    5618     227                                                        5346    4.80    0.00  1.0000
   0   6  14    5390     277                                                        5124    4.80    0.04  1.0000
   0   6 -14    5732     320                                                        5457    4.80    0.00  1.0000
   0  -6  14    5236     298                                                        4973    4.80    0.00  1.0000
   0  -6  14    5464     253                                                        5195    4.80    0.00  1.0000
   0   6  14    5046     298                                                        4788    4.80    0.04  1.0000
   0   6 -14    5609     234                                                        5337    4.80    0.00  1.0000
   0  -6 -14    5293     176                                                        5029    4.80   -0.04  1.0000
   0   6  14    5734     260                                                        5459    4.80    0.04  1.0000
   0   6  14    5340     243                                                        5075    4.80    0.04  1.0000
   0  -6  14    5365     188                                                        5099    4.80    0.00  1.0000
   0  -6  14    5275     189                                                        5011    4.80    0.00  1.0000
   0   6 -14    5440     262                                                        5172    4.80    0.00  1.0000
   0  -6 -14    5467     179                                                        5199    4.80   -0.04  1.0000
   0  -6 -14    5619     311                                                        5347    4.80   -0.04  1.0000
   0  -8 -14   12656     442                                                       12430    2.64   -0.07  1.0000
   0  -8  14   12890     418                                                       12661    2.64   -0.03  1.0000
   0   8  14   11772     469                                                       11554    2.64    0.07  1.0000
   0  -8  14   12564     354                                                       12338    2.64   -0.03  1.0000
   0   8  14   12303     436                                                       12080    2.64    0.07  1.0000
   0  -8  14   12695     409                                                       12468    2.64   -0.03  1.0000
   0  -8  14   12797     412                                                       12569    2.64   -0.03  1.0000
   0  -8 -14   13113     543                                                       12883    2.64   -0.07  1.0000
   0  -8 -14   12933     441                                                       12704    2.64   -0.07  1.0000
   0  -8  14   12703     467                                                       12476    2.64   -0.03  1.0000
   0  -8 -14   12572     483                                                       12347    2.64   -0.07  1.0000
   0   8 -14   11922     312                                                       11702    2.64    0.03  1.0000
   0   8  14   12769     542                                                       12542    2.64    0.07  1.0000
   0  -8 -14   12625     391                                                       12399    2.64   -0.07  1.0000
   0  -8 -14   12473     389                                                       12248    2.64   -0.07  1.0000
   0   8  14   12935     441                                                       12706    2.64    0.07  1.0000
   0  -8  14   12653     355                                                       12426    2.64   -0.03  1.0000
   0  -8  14   12963     419                                                       12733    2.64   -0.03  1.0000
   0   8 -14   12896     467                                                       12667    2.64    0.03  1.0000
   0   8 -14   12598     313                                                       12372    2.64    0.03  1.0000
   0   8 -14   12952     564                                                       12723    2.64    0.03  1.0000
   0 -10  14    3790     253                                                        3841    1.08   -0.07  1.0000
   0  10  14    3239     254                                                        3286    1.07    0.13  1.0000
   0 -10  14    3520     294                                                        3569    1.08   -0.07  1.0000
   0 -10  14    3843     137                                                        3894    1.08   -0.07  1.0000
   0  10  14    3819     244                                                        3870    1.07    0.13  1.0000
   0 -10 -14    4106     287                                                        4159    1.07   -0.13  1.0000
   0 -10  14    3775     289                                                        3826    1.08   -0.07  1.0000
   0 -10  14    3793     208                                                        3844    1.08   -0.07  1.0000
   0 -10 -14    3614     190                                                        3663    1.07   -0.13  1.0000
   0 -10 -14    3883     198                                                        3934    1.07   -0.13  1.0000
   0 -10  14    3786     210                                                        3837    1.08   -0.07  1.0000
   0 -10 -14    3639     257                                                        3688    1.07   -0.13  1.0000
   0 -10  14    3700     216                                                        3751    1.08   -0.07  1.0000
   0  10 -14    3702     285                                                        3753    1.08    0.07  1.0000
   0  10  14    3869     244                                                        3920    1.07    0.13  1.0000
   0 -10  14    3902     225                                                        3954    1.08   -0.07  1.0000
   0  10  14    3838     273                                                        3889    1.07    0.13  1.0000
   0  10 -14    3827     249                                                        3878    1.08    0.07  1.0000
   0  10  14    3503     296                                                        3552    1.07    0.13  1.0000
   0 -10 -14    3785     252                                                        3835    1.07   -0.13  1.0000
   0 -10  14    4026     137                                                        4079    1.08   -0.07  1.0000
   0 -10 -14    3994     247                                                        4046    1.07   -0.13  1.0000
   0  12  14    8887     565                                                        8789    1.36    0.17  1.0000
   0 -12  14   10085     262                                                        9979    1.38   -0.10  1.0000
   0 -12  14    9997     428                                                        9891    1.38   -0.10  1.0000
   0 -12 -14   10298     420                                                       10192    1.36   -0.17  1.0000
   0  12 -14   10094     428                                                        9988    1.38    0.10  1.0000
   0  12  14   10605     418                                                       10498    1.36    0.17  1.0000
   0 -12  14   10118     394                                                       10012    1.38   -0.10  1.0000
   0 -12 -14   10265     467                                                       10159    1.36   -0.17  1.0000
   0  12  14   10318     418                                                       10212    1.36    0.17  1.0000
   0 -12 -14   10861     374                                                       10752    1.36   -0.17  1.0000
   0 -12 -14   10543     414                                                       10436    1.36   -0.17  1.0000
   0 -12  14   10039     373                                                        9933    1.38   -0.10  1.0000
   0 -12  14   10732     389                                                       10623    1.38   -0.10  1.0000
   0 -12  14    9854     262                                                        9749    1.38   -0.10  1.0000
   0 -12  14    9788     485                                                        9684    1.38   -0.10  1.0000
   0 -12 -14    9893     476                                                        9789    1.36   -0.17  1.0000
   0  12  14    9422     402                                                        9321    1.36    0.17  1.0000
   0 -12  14   10500     507                                                       10392    1.38   -0.10  1.0000
   0 -12 -14   10471     383                                                       10364    1.36   -0.17  1.0000
   0 -12  14   10223     402                                                       10116    1.38   -0.10  1.0000
   0  14  14     784     259                                                         724    2.83    0.15  1.0000
   0 -14  14     724     159                                                         666    2.85   -0.10  1.0000
   0  14  14     726     138                                                         669    2.83    0.15  1.0000
   0 -14 -14     872     164                                                         809    2.83   -0.15  1.0000
   0 -14 -14     932     173                                                         867    2.83   -0.15  1.0000
   0 -14  14     849     144                                                         787    2.85   -0.10  1.0000
   0 -14  14     679     143                                                         623    2.85   -0.10  1.0000
   0 -14  14     482     179                                                         435    2.85   -0.10  1.0000
   0 -14 -14     685     167                                                         629    2.83   -0.15  1.0000
   0 -14 -14     497     111                                                         450    2.83   -0.15  1.0000
   0 -14 -14     640     137                                                         586    2.83   -0.15  1.0000
   0 -14 -14     623     173                                                         570    2.83   -0.15  1.0000
   0 -14  14     757     151                                                         698    2.85   -0.10  1.0000
   0 -14  14     680     130                                                         624    2.85   -0.10  1.0000
   0 -14  14     658     174                                                         603    2.85   -0.10  1.0000
   0  14  14     734     175                                                         676    2.83    0.15  1.0000
   0  14  14     823     164                                                         762    2.83    0.15  1.0000
   0 -16 -14     100     160                                                         129    3.54   -0.08  1.0000
   0 -16  14      42     158                                                          62    3.55   -0.06  1.0000
   0 -16 -14       2     109                                                         -11    3.54   -0.08  1.0000
   0 -16 -14       2     146                                                         -34    3.54   -0.08  1.0000
   0  16  14     153     174                                                         188    3.54    0.08  1.0000
   0 -16 -14       2     144                                                         -62    3.54   -0.08  1.0000
   0  16  14      36     275                                                          54    3.54    0.08  1.0000
   0 -16  14      29     138                                                          46    3.55   -0.06  1.0000
   0  16  14       3     139                                                           9    3.54    0.08  1.0000
   0  16  14      41     130                                                          60    3.54    0.08  1.0000
   0 -16 -14      86     166                                                         113    3.54   -0.08  1.0000
   0 -16  14       2     160                                                         -66    3.55   -0.06  1.0000
   0 -16  14       2     118                                                         -54    3.55   -0.06  1.0000
   0 -16  14       2     109                                                        -184    3.55   -0.06  1.0000
   0 -16  14       2     159                                                         -55    3.55   -0.06  1.0000
   0 -16 -14      78     143                                                         104    3.54   -0.08  1.0000
   0  18  14    4643     332                                                        4771    2.44    0.02  1.0000
   0 -18 -14    4768     399                                                        4898    2.44   -0.02  1.0000
   0  18  14    3798     472                                                        3914    2.44    0.02  1.0000
   0 -18 -14    4351     358                                                        4475    2.44   -0.02  1.0000
[truncated: 50,229,846 more chars]
